# Supplementary material for: Network Pharmacology and Pharmacological Evaluation Reveals the Mechanism of the Sanguisorba Officinalis in Suppressing Hepatocellular Carcinoma
Source: Front Pharmacol. 2021 Mar 4;12:618522. doi: 10.3389/fphar.2021.618522 (PMC7969657; doi:10.3389/fphar.2021.618522)
Supplement: Supplementary file 3 [file table1.xlsx]

## Sheet: 41 conpounds database of SO
Mol ID	Molecule Name	MW(molecular weigh)	OB(%)(Oral bioavailability)	DL(Drug-likeness)
MOL000098	quercetin	302.25	46.43	0.28
MOL000211	Mairin	456.78	55.38	0.78
MOL000357	Sitogluside	576.95	20.63	0.62
MOL000358	beta-sitosterol	414.79	36.91	0.75
MOL000422	kaempferol	286.25	41.88	0.24
MOL004550	Pomolic acid	472.78	16.85	0.73
MOL005398	alexandrin	576.95	20.63	0.63
MOL005399	alexandrin_qt	414.79	36.91	0.75
MOL005851	1,2,6-tri-O-galloyl-β-D-glucose	470.76	17.73	0.73
MOL005852	1,2,6-tri-O-galloyl-β-D-glucopyranoside	634.54	3.01	0.55
MOL005853	methyl-2,3,6-tri-O-galloyl-β-D-glucopyranoside	654.68	44.95	0.67
MOL005854	1-(2,4-dihydroxy-6-methoxyphenyl)ethanone	182.19	60.33	0.05
MOL005855	Tormentic acid	488.78	11.4	0.71
MOL005856	2α-hydroxypomolic acid	488.78	27.82	0.71
MOL005857	3,3',4-tri-O-methylellagic acid	346.31	22.81	0.57
MOL005858	3,7,8-Tri-O-methylellagic acid	344.29	37.54	0.57
MOL005859	3,11-dioxo-19α-hydroxyurs-12-en-28-oic acid	484.74	28.61	0.71
MOL005860	3-O-galloylprocyanidin B-3	730.67	30.06	0.33
MOL005861	3-oxo-19α-hydroxyurs-12-en-28-oic acid	634.54	3.01	0.55
MOL005862	Methyl 4,6-di-O-galloyl-beta-D-glucopyranoside	498.43	48.07	0.68
MOL005863	methyl 6- O-digalloyl-β-glucopyranoside	498.43	25.08	0.69
MOL005864	methyl-6-O-galloyl-β-D-glucopyranoside	346.32	44.85	0.29
MOL005865	(+)-Catechin-7-gallate	442.4	2.93	0.77
MOL005866	G6657_SIGMA	306.29	18.57	0.27
MOL005867	sanguisorbigenin	454.76	13.62	0.76
MOL005868	daucosterol	576.95	20.63	0.62
MOL005869	daucostero_qt	414.79	36.91	0.75
MOL005870	sanguiin H-2	1104.79	25.29	0.02
MOL005871	sanguiin H-6	1871.35	7.32	0
MOL005872	sanguisorbic acid dilactone	486.31	7.59	0.84
MOL005873	sanguisorbin B	588.91	17.19	0.42
MOL005874	sanguisorbin B _qt	456.78	17.49	0.75
MOL005875	sanguisorbin E	793.11	66.93	0.15
MOL005876	sanguisorbin E_qt	660.98	9.52	0.34
MOL005877	gallic acid 3-O-β-D-(6'-O-galloyl)glucopyranoside	482.43	2.75	0.68
MOL005878	omolic acid-28-O-β-D-glucopyranoside	632.97	7.54	0.37
MOL005879	omolic acid-28-O-β-D-glucopyranoside_qt	470.81	17.61	0.73
MOL005880	sauvissimoside R1	696.92	37.39	0.31
MOL005881	sauvissimoside R1_qt	534.76	11.82	0.64
MOL005882	gambiriin A-1	580.58	3.01	0.77
MOL005883	gambiriin B-3	546.56	34.99	0.75
