# Supplementary material for: Network Pharmacology and Pharmacological Evaluation Reveals the Mechanism of the Sanguisorba Officinalis in Suppressing Hepatocellular Carcinoma
Source: Front Pharmacol. 2021 Mar 4;12:618522. doi: 10.3389/fphar.2021.618522 (PMC7969657; doi:10.3389/fphar.2021.618522)
Supplement: Supplementary file 4 [file table2.xlsx]

## Sheet: Sheet1
Table S2: OS compound target–HCC target PPI network ( interaction score greater than 0.700)
No.	name	gene name	Degree	Betweenness	Closeness
1	ABCB1	ATP-binding cassette, sub-family B (MDR/TAP), member 1	5	0.00401859	0.379688
2	ABCC1	ATP-binding cassette, sub-family C (CFTR/MRP), member 1	1	0	0.274266
3	ABCG2	ATP-binding cassette, sub-family G (WHITE), member 2	4	0.0119698	0.377329
4	ACACA	acetyl-CoA carboxylase alpha	3	0	0.254717
5	ACE	angiotensin I converting enzyme	3	0	0.341772
6	ACHE	acetylcholinesterase	1	0	0.30375
7	ACP1	acid phosphatase 1, soluble	1	0	0.318063
8	ADORA1	adenosine A1 receptor	9	0	0.307206
9	ADORA3	adenosine A3 receptor	9	0	0.307206
10	AHR	aryl hydrocarbon receptor	13	0.0254305	0.418244
11	AKR1A1	aldo-keto reductase family 1, member A1 (aldehyde reductase)	2	4.567e-05	0.242757
12	AKR1B1	aldo-keto reductase family 1, member B1 (aldose reductase)	6	0.0042593	0.304893
13	AKR1B10	aldo-keto reductase family 1, member B10 (aldose reductase)	3	0.0005131	0.289631
14	AKR1C1	aldo-keto reductase family 1, member C1	5	0.0003104	0.289631
15	AKR1C2	aldo-keto reductase family 1, member C2	4	2.551e-05	0.274266
16	AKR1C3	aldo-keto reductase family 1, member C3	17	0.0270719	0.367069
17	AKR1C4	aldo-keto reductase family 1, member C4	4	0.00026789	0.280925
18	AKT1	v-akt murine thymoma viral oncogene homolog 1	66	0.0905493	0.507307
19	ALK	anaplastic lymphoma receptor tyrosine kinase	2	0	0.33986
20	ALOX12	arachidonate 12-lipoxygenase	7	0.00016397	0.333333
21	ALOX15	arachidonate 15-lipoxygenase	9	0.00271318	0.34322
22	ALOX5	arachidonate 5-lipoxygenase	7	0.00016397	0.333333
23	APEX1	APEX nuclease (multifunctional DNA repair enzyme) 1	6	0.0035951	0.317647
24	APP	amyloid beta (A4) precursor protein	33	0.0884135	0.435484
25	AR	androgen receptor	37	0.0532408	0.47093
26	ARG1	arginase, liver	11	0.00746779	0.380878
27	AURKA	aurora kinase A	19	0.00264428	0.380878
28	AURKB	aurora kinase B	16	0.00057857	0.328378
29	AXL	AXL receptor tyrosine kinase	4	0	0.352174
30	BCHE	butyrylcholinesterase	4	0.00591136	0.332877
31	BCL2	B-cell CLL/lymphoma 2	11	0.00072158	0.393841
32	BCL2L1	BCL2-like 1	20	0.00191645	0.420415
33	BIRC5	baculoviral IAP repeat containing 5	19	0.00248459	0.364865
34	BRAF	v-raf murine sarcoma viral oncogene homolog B1	6	1.938e-05	0.365414
35	CA9	carbonic anhydrase IX	3	0	0.350649
36	CASP3	caspase 3, apoptosis-related cysteine peptidase	31	0.013578	0.450835
37	CASP8	caspase 8, apoptosis-related cysteine peptidase	17	0.0058004	0.422609
38	CASP9	caspase 9, apoptosis-related cysteine peptidase	12	0.00075552	0.398361
39	CAV1	caveolin 1, caveolae protein, 22kDa	19	0.00379223	0.430088
40	CBR1	carbonyl reductase 1	7	0.0058065	0.302615
41	CCNA1	cyclin A1	15	0.00026651	0.341772
42	CCNA2	cyclin A2	24	0.00458646	0.392569
43	CCNB1	cyclin B1	27	0.00537748	0.3888
44	CCND1	cyclin D1	45	0.0199553	0.452514
45	CDC25A	cell division cycle 25A	21	0.00276217	0.385103
46	CDC25B	cell division cycle 25B	16	0.0006966	0.346648
47	CDC25C	cell division cycle 25C	22	0.00378093	0.382677
48	CDK1	cyclin-dependent kinase 1	32	0.010887	0.403654
49	CDK2	cyclin-dependent kinase 2	22	0.00256934	0.395122
50	CDK4	cyclin-dependent kinase 4	18	0.00340164	0.386327
51	CDK5	cyclin-dependent kinase 5	15	0.00524635	0.38756
52	CDK5R1	cyclin-dependent kinase 5, regulatory subunit 1 (p35)	7	0.00035079	0.354745
53	CDK6	cyclin-dependent kinase 6	16	0.00150517	0.388179
54	CES2	carboxylesterase 2	2	0	0.271508
55	CFTR	cystic fibrosis transmembrane conductance regulator (ATP-binding cassette sub-family C, member 7)	6	0.0019254	0.375
56	CHEK2	checkpoint kinase 2	9	0.00089745	0.354227
57	COL3A1	collagen, type III, alpha 1	2	7.48e-06	0.317232
58	CRP	C-reactive protein, pentraxin-related	16	0.00618993	0.377329
59	CSNK2A1	casein kinase 2, alpha 1 polypeptide	6	0.00206609	0.37156
60	CTSD	cathepsin D	8	0.00473561	0.380282
61	CXCR1	chemokine (C-X-C motif) receptor 1	11	0.0045522	0.351664
62	CYP17A1	cytochrome P450, family 17, subfamily A, polypeptide 1	10	0.00442008	0.36107
63	CYP19A1	cytochrome P450, family 19, subfamily A, polypeptide 1	13	0.0138464	0.373846
64	CYP1A1	cytochrome P450, family 1, subfamily A, polypeptide 1	21	0.0174491	0.364865
65	CYP1A2	cytochrome P450, family 1, subfamily A, polypeptide 2	15	0.0111214	0.34322
66	CYP1B1	cytochrome P450, family 1, subfamily B, polypeptide 1	12	0.00361347	0.34322
67	CYP2C19	cytochrome P450, family 2, subfamily C, polypeptide 19	15	0.017978	0.357879
68	CYP3A4	cytochrome P450, family 3, subfamily A, polypeptide 4	25	0.0357269	0.365414
69	CYP51A1	cytochrome P450, family 51, subfamily A, polypeptide 1	7	0.00216343	0.291717
70	DAPK1	death-associated protein kinase 1	4	0.00041307	0.356828
71	DHCR7	7-dehydrocholesterol reductase	6	0.00023709	0.267621
72	DNMT1	DNA (cytosine-5-)-methyltransferase 1	7	0.00071454	0.383281
73	EGFR	epidermal growth factor receptor	54	0.0460234	0.490909
74	EIF6	eukaryotic translation initiation factor 6	1	0	0.226257
75	ELK1	ELK1, member of ETS oncogene family	6	1.917e-05	0.364318
76	EPHB4	EPH receptor B4	5	0.00104251	0.346154
77	ERBB2	v-erb-b2 erythroblastic leukemia viral oncogene homolog 2, neuro/glioblastoma derived oncogene homolog (avian)	28	0.00618388	0.448339
78	ERBB3	v-erb-b2 erythroblastic leukemia viral oncogene homolog 3 (avian)	14	0.00018942	0.405
79	ESR1	estrogen receptor 1	38	0.0307587	0.472763
80	ESR2	estrogen receptor 2 (ER beta)	15	0.00707523	0.430851
81	ESRRA	estrogen-related receptor alpha	4	3.52e-05	0.344681
82	F10	coagulation factor X	2	0.00022288	0.293478
83	F2	coagulation factor II (thrombin)	20	0.0191048	0.413265
84	F7	coagulation factor VII (serum prothrombin conversion accelerator)	2	0.0001687	0.292067
85	FABP1	fatty acid binding protein 1, liver	11	0.014781	0.385714
86	FABP2	fatty acid binding protein 2, intestinal	2	0	0.293478
87	FABP4	fatty acid binding protein 4, adipocyte	7	0.00754338	0.377916
88	FABP5	fatty acid binding protein 5 (psoriasis-associated)	8	0.0161691	0.337969
89	FDFT1	farnesyl-diphosphate farnesyltransferase 1	9	0.01257	0.321854
90	FGF1	fibroblast growth factor 1 (acidic)	14	0.00029929	0.373272
91	FGF2	fibroblast growth factor 2 (basic)	33	0.0067104	0.435484
92	FGR	Gardner-Rasheed feline sarcoma viral (v-fgr) oncogene homolog	10	0.00122393	0.375
93	FLT3	fms-related tyrosine kinase 3	9	0.00045564	0.372699
94	FLT4	fms-related tyrosine kinase 4	9	6.064e-05	0.356828
95	FOS	FBJ murine osteosarcoma viral oncogene homolog	25	0.00795547	0.447514
96	FUT4	fucosyltransferase 4 (alpha (1,3) fucosyltransferase, myeloid-specific)	1	0	0.217937
97	FUT7	fucosyltransferase 7 (alpha (1,3) fucosyltransferase)	3	0.00823725	0.278351
98	G6PD	glucose-6-phosphate dehydrogenase	4	0.00527787	0.3
99	GABBR1	gamma-aminobutyric acid (GABA) B receptor, 1	9	0	0.307206
100	GLI1	GLI family zinc finger 1	5	7.738e-05	0.335635
101	GLO1	glyoxalase I	5	0.00359737	0.280277
102	GPBAR1	G protein-coupled bile acid receptor 1	2	0.00023518	0.264706
103	GSK3B	glycogen synthase kinase 3 beta	20	0.0110086	0.426316
104	GSR	glutathione reductase	8	0.00875634	0.3
105	GSTM1	glutathione S-transferase mu 1	9	0.00173132	0.314767
106	GSTM2	glutathione S-transferase mu 2 (muscle)	8	0.00137718	0.312339
107	GSTP1	glutathione S-transferase pi 1	13	0.0211975	0.389423
108	HIF1A	hypoxia inducible factor 1, alpha subunit (basic helix-loop-helix transcription factor)	16	0.00898401	0.420415
109	HK2	hexokinase 2	5	0.0170906	0.354227
110	HMGCR	3-hydroxy-3-methylglutaryl-CoA reductase	8	0.00688354	0.304893
111	HPSE	heparanase	3	0	0.306431
112	HSD11B1	hydroxysteroid (11-beta) dehydrogenase 1	5	0.00477182	0.352685
113	HSD11B2	hydroxysteroid (11-beta) dehydrogenase 2	1	0	0.300743
114	HSD17B1	hydroxysteroid (17-beta) dehydrogenase 1	8	6.135e-05	0.299261
115	HSD17B2	hydroxysteroid (17-beta) dehydrogenase 2	7	5.002e-05	0.298893
116	HSF1	heat shock transcription factor 1	7	0.00056265	0.377329
117	HSP90AA1	heat shock protein 90kDa alpha (cytosolic), class A member 1	51	0.050818	0.477407
118	HSPA1A	heat shock 70kDa protein 1A	11	0.00078178	0.40099
119	HSPB1	heat shock 27kDa protein 1	10	0.0100126	0.393841
120	ICAM1	intercellular adhesion molecule 1	23	0.00583737	0.431616
121	IGF1R	insulin-like growth factor 1 receptor	18	0.00127344	0.393841
122	IGF2	insulin-like growth factor 2 (somatomedin A)	18	0.0025711	0.40099
123	IGFBP3	insulin-like growth factor binding protein 3	11	0.00118155	0.402985
124	IKBKB	inhibitor of kappa light polypeptide gene enhancer in B-cells, kinase beta	10	0.00297604	0.390048
125	IL2	interleukin 2	23	0.00229058	0.420415
126	IL6	interleukin 6 (interferon, beta 2)	54	0.0643174	0.5
127	INSR	insulin receptor	12	0.00221	0.376161
128	IRF1	interferon regulatory factor 1	12	0.00073647	0.3888
129	JUN	jun proto-oncogene	48	0.0581877	0.501031
130	KCNH2	potassium voltage-gated channel, subfamily H (eag-related), member 2	1	0	0.323569
131	KDR	kinase insert domain receptor (a type III receptor tyrosine kinase)	17	0.00105363	0.383886
132	LGALS3	lectin, galactoside-binding, soluble, 3	4	0.00823215	0.342254
133	LGALS9	lectin, galactoside-binding, soluble, 9	1	0	0.255252
134	MAOA	monoamine oxidase A	5	0.00886897	0.288942
135	MAOB	monoamine oxidase B	6	0.00753416	0.303371
136	MAP3K8	mitogen-activated protein kinase kinase kinase 8	2	0	0.33844
137	MAPK14	mitogen-activated protein kinase 14	34	0.01051	0.45
138	MAPK3	mitogen-activated protein kinase 3	59	0.0518226	0.492901
139	MAPK8	mitogen-activated protein kinase 8	50	0.0400312	0.493902
140	MET	met proto-oncogene (hepatocyte growth factor receptor)	21	0.0010898	0.411864
141	MMP13	matrix metallopeptidase 13 (collagenase 3)	10	0.00092852	0.370992
142	MMP14	matrix metallopeptidase 14 (membrane-inserted)	5	3.584e-05	0.355783
143	MMP2	matrix metallopeptidase 2 (gelatinase A, 72kDa gelatinase, 72kDa type IV collagenase)	28	0.0136354	0.433155
144	MMP3	matrix metallopeptidase 3 (stromelysin 1, progelatinase)	13	0.00198072	0.399015
145	MMP9	matrix metallopeptidase 9 (gelatinase B, 92kDa gelatinase, 92kDa type IV collagenase)	32	0.0200258	0.452514
146	MPG	N-methylpurine-DNA glycosylase	2	0.00018949	0.327052
147	MPO	myeloperoxidase	10	0.00479622	0.369301
148	MYC	v-myc myelocytomatosis viral oncogene homolog (avian)	53	0.0393146	0.47093
149	NCOA2	nuclear receptor coactivator 2	16	0.0217942	0.392569
150	NEK2	NIMA-related kinase 2	12	0.00037962	0.344681
151	NFE2L2	nuclear factor (erythroid-derived 2)-like 2	11	0.00619688	0.402318
152	NFKBIA	nuclear factor of kappa light polypeptide gene enhancer in B-cells inhibitor, alpha	19	0.00458775	0.426316
153	NOS2	nitric oxide synthase 2, inducible	14	0.00131234	0.422609
154	NOX4	NADPH oxidase 4	3	3.91e-06	0.356305
155	NPC1L1	NPC1-like 1	1	0	0.24645
156	NQO1	NAD(P)H dehydrogenase, quinone 1	7	0.00306636	0.324
157	NR1H2	nuclear receptor subfamily 1, group H, member 2	3	0.00019567	0.292771
158	NR1H3	nuclear receptor subfamily 1, group H, member 3	6	0.00436143	0.363772
159	NR1H4	nuclear receptor subfamily 1, group H, member 4	5	0.00651572	0.31436
160	NR1I3	nuclear receptor subfamily 1, group I, member 3	4	0.00043759	0.327052
161	NR3C1	nuclear receptor subfamily 3, group C, member 1 (glucocorticoid receptor)	23	0.0174943	0.429329
162	PARP1	poly (ADP-ribose) polymerase 1	13	0.0127139	0.388179
163	PDGFRB	platelet-derived growth factor receptor, beta polypeptide	23	0.00236282	0.395122
164	PFKFB3	6-phosphofructo-2-kinase/fructose-2,6-biphosphatase 3	1	0	0.261853
165	PGD	phosphogluconate dehydrogenase	2	0	0.245703
166	PGF	placental growth factor	14	0.00044363	0.375
167	PGR	progesterone receptor	17	0.00264772	0.425569
168	PIK3CG	phosphatidylinositol-4,5-bisphosphate 3-kinase, catalytic subunit gamma	4	3.394e-05	0.357353
169	PIK3R1	phosphoinositide-3-kinase, regulatory subunit 1 (alpha)	44	0.0268968	0.450835
170	PIM1	pim-1 oncogene	3	2.392e-05	0.344193
171	PLA2G1B	phospholipase A2, group IB (pancreas)	8	0.00248318	0.370427
172	PLA2G2A	phospholipase A2, group IIA (platelets, synovial fluid)	6	0.00119507	0.357353
173	PLAU	plasminogen activator, urokinase	8	0.0002696	0.36107
174	PLK1	polo-like kinase 1	20	0.00290779	0.358936
175	PLK4	polo-like kinase 4	11	0.00028749	0.343706
176	POLB	polymerase (DNA directed), beta	2	0	0.285546
177	PON1	paraoxonase 1	3	0.0002628	0.347639
178	POR	P450 (cytochrome) oxidoreductase	10	0.023016	0.373846
179	PPARA	peroxisome proliferator-activated receptor alpha	16	0.0209678	0.428571
180	PPARD	peroxisome proliferator-activated receptor delta	1	0	0.252862
181	PPARG	peroxisome proliferator-activated receptor gamma	23	0.0396113	0.437838
182	PPP1CC	protein phosphatase 1, catalytic subunit, gamma isozyme	12	0.0006495	0.337969
183	PPP2CA	protein phosphatase 2, catalytic subunit, alpha isozyme	22	0.00502192	0.399015
184	PRKCA	protein kinase C, alpha	19	0.00267806	0.394481
185	PRKCH	protein kinase C, eta	3	0	0.345661
186	PRSS1	protease, serine, 1 (trypsin 1)	4	9.684e-05	0.320158
187	PSEN2	presenilin 2 (Alzheimer disease 4)	2	0.00021679	0.306431
188	PSMD3	proteasome (prosome, macropain) 26S subunit, non-ATPase, 3	20	0.0142877	0.380282
189	PTAFR	platelet-activating factor receptor	9	0.00083479	0.372129
190	PTGER1	prostaglandin E receptor 1 (subtype EP1), 42kDa	6	0.00265195	0.370992
191	PTGER2	prostaglandin E receptor 2 (subtype EP2), 53kDa	3	0.00503159	0.322281
192	PTGES	prostaglandin E synthase	7	0.00530472	0.34322
193	PTGS1	prostaglandin-endoperoxide synthase 1 (prostaglandin G/H synthase and cyclooxygenase)	10	0.0020128	0.340336
194	PTGS2	prostaglandin-endoperoxide synthase 2 (prostaglandin G/H synthase and cyclooxygenase)	36	0.0676543	0.458491
195	PTK2	protein tyrosine kinase 2	23	0.00154249	0.403654
196	PTPN1	protein tyrosine phosphatase, non-receptor type 1	15	0.00331133	0.393841
197	PTPN11	protein tyrosine phosphatase, non-receptor type 11	29	0.00699347	0.414676
198	PTPN2	protein tyrosine phosphatase, non-receptor type 2	12	0.0004502	0.37558
199	PTPN6	protein tyrosine phosphatase, non-receptor type 6	14	0.00453008	0.385103
200	PTPRF	protein tyrosine phosphatase, receptor type, F	3	0	0.29963
201	RAF1	v-raf-1 murine leukemia viral oncogene homolog 1	17	0.00220713	0.399671
202	RASA1	RAS p21 protein activator (GTPase activating protein) 1	15	0.00316818	0.382075
203	RASSF1	Ras association (RalGDS/AF-6) domain family member 1	5	0.00066021	0.350144
204	RB1	retinoblastoma 1	27	0.00778256	0.424825
205	RELA	v-rel reticuloendotheliosis viral oncogene homolog A (avian)	37	0.0239142	0.466411
206	RORA	RAR-related orphan receptor A	3	5.968e-05	0.333333
207	RORC	RAR-related orphan receptor C	3	0.00019225	0.347639
208	RUNX2	runt-related transcription factor 2	16	0.00685142	0.421144
209	SCD	stearoyl-CoA desaturase (delta-9-desaturase)	4	0.00275988	0.311938
210	SELE	selectin E	6	0.00631476	0.353198
211	SELP	selectin P (granule membrane protein 140kDa, antigen CD62)	8	0.0103536	0.37558
212	SERPINA6	serpin peptidase inhibitor, clade A (alpha-1 antiproteinase, antitrypsin), member 6	1	0	0.254184
213	SERPINE1	serpin peptidase inhibitor, clade E (nexin, plasminogen activator inhibitor type 1), member 1	17	0.011532	0.410473
214	SHBG	sex hormone-binding globulin	4	0.00860274	0.340336
215	SHH	sonic hedgehog	11	0.00159091	0.390048
216	SIGMAR1	sigma non-opioid intracellular receptor 1	4	0	0.248721
217	SLC5A2	solute carrier family 5 (sodium/glucose cotransporter), member 2	1	0	1
218	SLC6A2	solute carrier family 6 (neurotransmitter transporter, noradrenalin), member 2	1	0	1
219	SLC6A4	solute carrier family 6 (neurotransmitter transporter, serotonin), member 4	1	0	0.224377
220	SQLE	squalene epoxidase	8	0.0103939	0.292067
221	SRC	v-src sarcoma (Schmidt-Ruppin A-2) viral oncogene homolog (avian)	56	0.0345636	0.465517
222	SREBF2	sterol regulatory element binding transcription factor 2	12	0.0206439	0.326613
223	SSTR1	somatostatin receptor 1	9	0	0.307206
224	SSTR2	somatostatin receptor 2	9	0	0.307206
225	SSTR3	somatostatin receptor 3	9	0	0.307206
226	SSTR4	somatostatin receptor 4	9	0	0.307206
227	SSTR5	somatostatin receptor 5	9	0	0.307206
228	STAT1	signal transducer and activator of transcription 1, 91kDa	31	0.00720262	0.449168
229	STAT3	signal transducer and activator of transcription 3 (acute-phase response factor)	57	0.0424117	0.486974
230	SYK	spleen tyrosine kinase	15	0.00118812	0.383886
231	TBXAS1	thromboxane A synthase 1 (platelet)	3	0	0.321429
232	TEK	TEK tyrosine kinase, endothelial	12	0.00042998	0.379688
233	TERT	telomerase reverse transcriptase	12	0.00380274	0.395765
234	TLR9	toll-like receptor 9	6	0.00014894	0.370992
235	TNKS	tankyrase, TRF1-interacting ankyrin-related ADP-ribose polymerase	4	0.0007258	0.307595
236	TNKS2	tankyrase, TRF1-interacting ankyrin-related ADP-ribose polymerase 2	2	0	0.277714
237	TOP1	topoisomerase (DNA) I	4	0.00023641	0.33844
238	TOP2A	topoisomerase (DNA) II alpha 170kDa	12	0.0007288	0.316406
239	TP63	tumor protein p63	5	0.00161745	0.327935
240	TTR	transthyretin	7	0.00421553	0.366516
241	UGT2B7	UDP glucuronosyltransferase 2 family, polypeptide B7	13	0.00614484	0.32058
242	VCAM1	vascular cell adhesion molecule 1	16	0.0022851	0.402985
243	VCP	valosin containing protein	11	0.0195439	0.395765
244	VDR	vitamin D (1,25- dihydroxyvitamin D3) receptor	2	4.918e-05	0.318063
245	VEGFA	vascular endothelial growth factor A	57	0.0489947	0.501031
246	XDH	xanthine dehydrogenase	1	0	0.255789
