# Supplementary material for: Network Pharmacology and Pharmacological Evaluation Reveals the Mechanism of the Sanguisorba Officinalis in Suppressing Hepatocellular Carcinoma
Source: Front Pharmacol. 2021 Mar 4;12:618522. doi: 10.3389/fphar.2021.618522 (PMC7969657; doi:10.3389/fphar.2021.618522)
Supplement: Supplementary file 5 [file table3.xlsx]

## Sheet: GOBP results
Supplement . The detailed GO information
Category	Term	Count	%	PValue	Genes	List Total	Pop Hits	Pop Total	Fold Enrichment	Bonferroni	Benjamini	FDR
GOTERM_BP_DIRECT	GO:0043066~negative regulation of apoptotic process	44	17.0543	3.78647e-22	134, 5599, 6469, 2168, 6774, 5894, 4353, 1956, 5970, 5664, 2932, 332, 3315, 983, 6790, 3480, 1728, 2950, 7422, 5347, 9971, 3558, 5159, 5747, 6714, 596, 598, 4318, 673, 7010, 3791, 8626, 3551, 2324, 5467, 207, 836, 2739, 239, 5292, 4792, 3569, 5295, 4609	257	455	16792	6.31845	1.05302e-18	1.05302e-18	6.76063e-19
GOTERM_BP_DIRECT	GO:0042493~response to drug	34	13.1783	5.55751e-19	3725, 4129, 6774, 6772, 5970, 383, 768, 3383, 983, 3320, 1543, 5228, 9429, 595, 5447, 6714, 596, 3291, 4363, 328, 5243, 5743, 7150, 1019, 5468, 836, 6530, 6532, 891, 2353, 29881, 590, 3569, 4609	257	304	16792	7.3076	1.54554e-15	7.72772e-16	9.92277e-16
GOTERM_BP_DIRECT	GO:0055114~oxidation-reduction process	44	17.0543	8.32975e-18	4129, 240, 4128, 2936, 7498, 4353, 1109, 1595, 10327, 1576, 2222, 1728, 6319, 8644, 3156, 57016, 1646, 1543, 1645, 1544, 1545, 246, 5226, 5447, 3291, 6713, 328, 3290, 5743, 4843, 5742, 3294, 3292, 1588, 1586, 1717, 7412, 2539, 50506, 50507, 6916, 1557, 231, 873	257	592	16792	4.85624	2.3165e-14	7.72168e-15	1.48725e-14
GOTERM_BP_DIRECT	GO:0046777~protein autophosphorylation	25	9.68992	1.40827e-16	11200, 2050, 1956, 2932, 2268, 6790, 3480, 6850, 5159, 2064, 6714, 5747, 7010, 3791, 2322, 2324, 207, 1020, 9212, 5292, 4751, 3643, 10783, 1612, 238	257	172	16792	9.49688	3.08753e-13	7.71605e-14	1.9984e-13
GOTERM_BP_DIRECT	GO:0045944~positive regulation of transcription from RNA polymerase II promoter	53	20.5426	1.62774e-15	3725, 6721, 6774, 5894, 2002, 6772, 54106, 2099, 196, 2246, 2247, 9970, 2101, 9971, 10062, 6095, 2908, 3091, 8626, 3551, 5925, 207, 3297, 5595, 4792, 4609, 5319, 6469, 1432, 1956, 5970, 2932, 5465, 7422, 7421, 367, 3659, 7376, 4780, 4233, 3558, 2735, 5241, 7153, 5468, 5054, 351, 10499, 8658, 2353, 3569, 5295, 142	257	981	16792	3.53001	4.6313e-12	9.26259e-13	2.9754e-12
GOTERM_BP_DIRECT	GO:0008284~positive regulation of cell proliferation	35	13.5659	3.24143e-14	1457, 860, 2147, 6469, 2168, 6774, 1956, 5970, 332, 3480, 3481, 7422, 2246, 2247, 8644, 367, 1646, 5777, 5228, 3558, 5159, 5747, 596, 2735, 598, 1017, 3791, 2322, 1019, 2324, 239, 994, 3643, 3569, 4609	257	466	16792	4.9074	9.01559e-11	1.5026e-11	5.7887e-11
GOTERM_BP_DIRECT	GO:0006468~protein phosphorylation	34	13.1783	1.00436e-13	1457, 11200, 5599, 5894, 5578, 2932, 332, 2268, 6790, 6850, 5347, 3486, 5583, 10733, 595, 9891, 2064, 673, 1019, 3551, 1326, 207, 3297, 351, 9212, 1021, 5292, 994, 4751, 5595, 5294, 10783, 1612, 5295	257	456	16792	4.87173	2.79421e-10	3.99174e-11	1.79401e-10
GOTERM_BP_DIRECT	GO:0001666~response to hypoxia	21	8.13953	1.86092e-12	134, 4313, 3291, 5894, 4843, 7010, 3091, 5664, 857, 768, 836, 5465, 7412, 7422, 50507, 6532, 1543, 5228, 4323, 2155, 5328	257	172	16792	7.97738	5.17532e-09	6.46915e-10	3.32269e-09
GOTERM_BP_DIRECT	GO:0018108~peptidyl-tyrosine phosphorylation	20	7.75194	2.07472e-12	5747, 2064, 6714, 2065, 2050, 7010, 1956, 3791, 2322, 2324, 2268, 2246, 2247, 3320, 558, 3643, 5777, 4233, 238, 5159	257	153	16792	8.54098	5.76967e-09	6.41074e-10	3.70427e-09
GOTERM_BP_DIRECT	GO:0051897~positive regulation of protein kinase B signaling	16	6.20155	2.15009e-12	2159, 5747, 6714, 10855, 7010, 1956, 3481, 2247, 50507, 558, 8644, 1646, 3643, 5294, 3569, 2155	257	84	16792	12.4454	5.97931e-09	5.97931e-10	3.83886e-09
GOTERM_BP_DIRECT	GO:0070374~positive regulation of ERK1 and ERK2 cascade	21	8.13953	2.57829e-12	3725, 6714, 5320, 5781, 673, 5578, 7010, 1956, 3791, 2324, 3383, 3965, 2246, 7422, 2247, 50507, 3156, 5595, 3569, 246, 5159	257	175	16792	7.84062	7.17017e-09	6.51834e-10	4.60343e-09
GOTERM_BP_DIRECT	GO:0045893~positive regulation of transcription, DNA-templated	34	13.1783	2.92305e-12	3725, 860, 11200, 6469, 6774, 2002, 6772, 5970, 196, 2099, 5465, 2247, 367, 3659, 7376, 10062, 6714, 6095, 2735, 890, 3091, 1017, 8626, 3551, 5925, 2100, 6097, 5468, 5467, 5595, 3643, 2353, 3569, 4609	257	515	16792	4.31361	8.12885e-09	6.77404e-10	5.21893e-09
GOTERM_BP_DIRECT	GO:0018105~peptidyl-serine phosphorylation	18	6.97674	7.02747e-12	8851, 11200, 6714, 596, 5599, 1432, 5578, 2932, 1017, 207, 983, 1020, 8658, 6850, 5347, 5595, 5583, 10783	257	125	16792	9.40875	1.95434e-08	1.50334e-09	1.25474e-08
GOTERM_BP_DIRECT	GO:0007568~aging	20	7.75194	8.08655e-12	3725, 842, 1281, 5423, 6774, 328, 4353, 5970, 383, 207, 239, 7412, 1728, 9212, 2247, 3156, 1543, 2353, 4780, 3569	257	165	16792	7.91982	2.24886e-08	1.60633e-09	1.44383e-08
GOTERM_BP_DIRECT	GO:0010628~positive regulation of gene expression	24	9.30233	1.43291e-11	2064, 2065, 5599, 6774, 673, 1432, 3303, 3091, 1401, 54106, 857, 1786, 5467, 983, 239, 3965, 1021, 7422, 7421, 367, 6532, 4780, 3569, 4609	257	262	16792	5.98521	3.98492e-08	2.65661e-09	2.55842e-08
GOTERM_BP_DIRECT	GO:0043401~steroid hormone mediated signaling pathway	13	5.03876	4.69178e-11	5465, 6095, 5241, 7421, 9970, 9971, 2101, 7376, 2099, 6097, 5468, 10062, 5467	257	57	16792	14.9018	1.30478e-07	8.1549e-09	8.37704e-08
GOTERM_BP_DIRECT	GO:0045471~response to ethanol	16	6.20155	6.07833e-11	595, 841, 4129, 5423, 6774, 761, 3383, 983, 7412, 1728, 2950, 2539, 6916, 3156, 4609, 3558	257	105	16792	9.95635	1.69038e-07	9.94343e-09	1.08527e-07
GOTERM_BP_DIRECT	GO:0048661~positive regulation of smooth muscle cell proliferation	13	5.03876	8.91434e-11	3725, 239, 2247, 6772, 5743, 1956, 3156, 231, 3569, 207, 4609, 5724, 5159	257	60	16792	14.1567	2.47908e-07	1.37726e-08	1.59163e-07
GOTERM_BP_DIRECT	GO:0032355~response to estradiol	15	5.81395	9.65303e-11	595, 842, 841, 6774, 5743, 2099, 836, 1728, 2950, 6532, 2101, 1544, 4609, 2155, 5159	257	91	16792	10.7701	2.68451e-07	1.4129e-08	1.72352e-07
GOTERM_BP_DIRECT	GO:0030522~intracellular receptor signaling pathway	11	4.26357	1.84863e-10	5465, 10499, 6095, 6774, 367, 2101, 9971, 196, 6097, 10062, 5467	257	38	16792	18.9138	5.14104e-07	2.57052e-08	3.30067e-07
GOTERM_BP_DIRECT	GO:0008283~cell proliferation	26	10.0775	4.02299e-10	6774, 5894, 1956, 983, 6850, 2246, 43, 367, 5347, 1543, 5777, 4233, 8851, 2064, 6714, 596, 598, 207, 5467, 1020, 5292, 9212, 995, 993, 4609, 238	257	366	16792	4.64153	1.11879e-06	5.32759e-08	7.18293e-07
GOTERM_BP_DIRECT	GO:0001525~angiogenesis	20	7.75194	1.50307e-09	3725, 6095, 5747, 4313, 1432, 2050, 5578, 7010, 5743, 3091, 3791, 857, 5054, 2246, 6850, 7422, 5294, 5228, 1545, 4323	257	223	16792	5.85996	4.18002e-06	1.90001e-07	2.68368e-06
GOTERM_BP_DIRECT	GO:0071222~cellular response to lipopolysaccharide	15	5.81395	1.83972e-09	6714, 5599, 1432, 4843, 5970, 383, 5467, 3297, 5054, 3383, 2950, 558, 9971, 10062, 3569	257	113	16792	8.67326	5.11626e-06	2.22447e-07	3.28477e-06
GOTERM_BP_DIRECT	GO:0006805~xenobiotic metabolic process	13	5.03876	2.17021e-09	6095, 5447, 5742, 196, 6097, 1576, 8824, 1728, 2950, 1557, 1645, 1544, 1545	257	78	16792	10.8898	6.03534e-06	2.51473e-07	3.87485e-06
GOTERM_BP_DIRECT	GO:0030168~platelet activation	15	5.81395	2.3242e-09	1281, 6714, 2147, 5781, 5894, 5578, 207, 6850, 558, 5595, 5777, 5294, 5295, 3569, 5583	257	115	16792	8.52242	6.46358e-06	2.58544e-07	4.1498e-06
GOTERM_BP_DIRECT	GO:0071456~cellular response to hypoxia	14	5.42636	2.32585e-09	6714, 6095, 596, 7015, 2168, 890, 5743, 3091, 207, 5467, 3383, 7422, 891, 4780	257	96	16792	9.52853	6.46816e-06	2.48776e-07	4.15273e-06
GOTERM_BP_DIRECT	GO:0006954~inflammatory response	25	9.68992	4.11704e-09	134, 5732, 5731, 5970, 6401, 54106, 3965, 6850, 558, 9971, 3577, 4780, 246, 5423, 5743, 5742, 1401, 3551, 207, 5724, 6403, 50507, 2353, 5294, 3569	257	379	16792	4.30993	1.14494e-05	4.24055e-07	7.35085e-06
GOTERM_BP_DIRECT	GO:0032496~response to lipopolysaccharide	17	6.58915	4.38954e-09	3725, 842, 841, 4129, 5732, 5731, 5743, 4353, 9536, 6401, 836, 6403, 7412, 3965, 1543, 2353, 1544	257	164	16792	6.7729	1.22072e-05	4.35975e-07	7.8374e-06
GOTERM_BP_DIRECT	GO:0009636~response to toxic substance	13	5.03876	5.98215e-09	1728, 2950, 596, 4129, 6532, 5595, 1019, 196, 2353, 5444, 1545, 983, 5159	257	85	16792	9.99295	1.66362e-05	5.73667e-07	1.06809e-05
GOTERM_BP_DIRECT	GO:0001934~positive regulation of protein phosphorylation	15	5.81395	8.59649e-09	595, 5747, 2064, 11200, 2147, 4318, 7010, 1956, 3791, 2324, 207, 3481, 7422, 5595, 3643	257	127	16792	7.71715	2.39066e-05	7.96894e-07	1.53488e-05
GOTERM_BP_DIRECT	GO:0008285~negative regulation of cell proliferation	25	9.68992	9.74352e-09	134, 6752, 3725, 6753, 6751, 6774, 5894, 9536, 2247, 7421, 367, 3486, 3659, 5777, 1545, 5743, 5925, 3297, 1021, 50507, 590, 6755, 6754, 3569, 5771	257	396	16792	4.12491	2.70964e-05	8.74088e-07	1.73968e-05
GOTERM_BP_DIRECT	GO:0006367~transcription initiation from RNA polymerase II promoter	16	6.20155	1.1553e-08	6095, 5241, 2908, 2099, 2100, 5468, 6097, 5467, 5465, 7421, 367, 9970, 7376, 2101, 9971, 10062	257	152	16792	6.87774	3.21283e-05	1.00403e-06	2.06275e-05
GOTERM_BP_DIRECT	GO:0070301~cellular response to hydrogen peroxide	11	4.26357	1.3095e-08	2168, 328, 558, 5970, 383, 231, 4780, 1545, 3569, 3297, 983	257	57	16792	12.6092	3.64164e-05	1.10355e-06	2.33807e-05
GOTERM_BP_DIRECT	GO:0008202~steroid metabolic process	10	3.87597	1.3868e-08	8644, 1109, 1557, 7364, 1646, 57016, 1543, 1586, 1545, 1576	257	43	16792	15.195	3.85662e-05	1.13432e-06	2.4761e-05
GOTERM_BP_DIRECT	GO:0045766~positive regulation of angiogenesis	14	5.42636	2.17782e-08	7015, 5578, 7010, 3091, 3791, 5054, 3315, 239, 7422, 2246, 2247, 4780, 5228, 1545	257	115	16792	7.95425	6.05633e-05	1.73043e-06	3.88843e-05
GOTERM_BP_DIRECT	GO:0030335~positive regulation of cell migration	17	6.58915	2.29582e-08	2159, 5747, 2735, 5578, 1956, 3791, 2268, 3480, 239, 2246, 7422, 3643, 5295, 4323, 2155, 5159, 5328	257	184	16792	6.03671	6.38447e-05	1.77352e-06	4.09912e-05
GOTERM_BP_DIRECT	GO:0007169~transmembrane receptor protein tyrosine kinase signaling pathway	13	5.03876	2.44886e-08	2064, 2065, 7010, 1956, 3791, 2322, 2268, 2324, 3480, 6850, 3643, 4233, 238	257	96	16792	8.84792	6.81006e-05	1.84062e-06	4.37238e-05
GOTERM_BP_DIRECT	GO:0042060~wound healing	12	4.65116	3.45504e-08	5465, 1281, 2064, 2065, 2247, 5894, 1956, 5467, 3569, 836, 5159, 246	257	80	16792	9.80078	9.608e-05	2.52854e-06	6.16887e-05
GOTERM_BP_DIRECT	GO:0044598~doxorubicin metabolic process	6	2.32558	4.27306e-08	8644, 1109, 231, 1646, 57016, 1645	257	8	16792	49.0039	0.000118827	3.04701e-06	7.62942e-05
GOTERM_BP_DIRECT	GO:0044597~daunorubicin metabolic process	6	2.32558	4.27306e-08	8644, 1109, 231, 1646, 57016, 1645	257	8	16792	49.0039	0.000118827	3.04701e-06	7.62942e-05
GOTERM_BP_DIRECT	GO:0014068~positive regulation of phosphatidylinositol 3-kinase signaling	11	4.26357	4.87775e-08	6403, 5747, 2147, 2065, 7010, 3791, 2322, 2268, 5777, 5467, 5159	257	65	16792	11.0573	0.000135641	3.39125e-06	8.70908e-05
GOTERM_BP_DIRECT	GO:0001938~positive regulation of endothelial cell proliferation	11	4.26357	8.78282e-08	3725, 7422, 2247, 5578, 7010, 3091, 383, 3791, 2324, 5228, 207	257	69	16792	10.4163	0.000244221	5.95731e-06	0.000156815
GOTERM_BP_DIRECT	GO:0048146~positive regulation of fibroblast proliferation	10	3.87597	1.12995e-07	3725, 1021, 890, 1956, 891, 1019, 2099, 4609, 5159, 5319	257	54	16792	12.0997	0.000314189	7.48183e-06	0.000201748
GOTERM_BP_DIRECT	GO:0048010~vascular endothelial growth factor receptor signaling pathway	11	4.26357	1.33058e-07	6714, 5747, 7422, 3320, 1432, 558, 3791, 2324, 5295, 5228, 3315	257	72	16792	9.98227	0.000369965	8.6054e-06	0.000237571
GOTERM_BP_DIRECT	GO:0042127~regulation of cell proliferation	16	6.20155	1.60422e-07	3725, 9891, 5747, 6714, 2065, 6469, 5732, 673, 4843, 5742, 2268, 1786, 1717, 2101, 4792, 5328	257	185	16792	5.6509	0.000446034	1.01393e-05	0.000286428
GOTERM_BP_DIRECT	GO:0007584~response to nutrient	11	4.26357	1.73568e-07	6752, 7412, 5447, 1728, 6751, 8644, 6772, 6532, 3156, 5468, 3297	257	74	16792	9.71248	0.000482577	1.07265e-05	0.000309901
GOTERM_BP_DIRECT	GO:0000086~G2/M transition of mitotic cell cycle	14	5.42636	1.77008e-07	11200, 5243, 1017, 332, 983, 6790, 994, 995, 3320, 993, 4751, 5347, 891, 10733	257	137	16792	6.67693	0.000492137	1.07012e-05	0.000316042
GOTERM_BP_DIRECT	GO:0019371~cyclooxygenase pathway	6	2.32558	1.87531e-07	8644, 5743, 9536, 5742, 6916, 873	257	10	16792	39.2031	0.000521387	1.10962e-05	0.00033483
GOTERM_BP_DIRECT	GO:0030324~lung development	11	4.26357	2.24535e-07	1717, 6469, 2735, 2246, 7422, 3290, 2247, 1956, 383, 1544, 4323	257	76	16792	9.45689	0.000624238	1.30089e-05	0.000400901
GOTERM_BP_DIRECT	GO:0043406~positive regulation of MAP kinase activity	10	3.87597	2.49843e-07	6714, 2064, 2246, 7422, 2247, 50507, 1956, 2322, 5294, 5159	257	59	16792	11.0743	0.000694572	1.41798e-05	0.000446087
GOTERM_BP_DIRECT	GO:0038170~somatostatin signaling pathway	5	1.93798	2.60737e-07	6752, 6753, 6751, 6755, 6754	257	5	16792	65.3385	0.000724848	1.45021e-05	0.000465538
GOTERM_BP_DIRECT	GO:0043536~positive regulation of blood vessel endothelial cell migration	7	2.71318	2.72034e-07	7422, 2247, 1432, 5578, 4780, 207, 3315	257	19	16792	24.0721	0.00075624	1.48337e-05	0.000485708
GOTERM_BP_DIRECT	GO:0071392~cellular response to estradiol stimulus	8	3.10078	3.39259e-07	6752, 6753, 6751, 890, 1956, 2099, 3569, 3297	257	31	16792	16.8616	0.000943035	1.81437e-05	0.000605736
GOTERM_BP_DIRECT	GO:0031100~organ regeneration	9	3.48837	4.92023e-07	2950, 890, 558, 2322, 1019, 5468, 5228, 2155, 983	257	47	16792	12.5116	0.00136738	2.58169e-05	0.000878489
GOTERM_BP_DIRECT	GO:0051402~neuron apoptotic process	8	3.10078	5.37006e-07	1020, 596, 2065, 5423, 598, 8626, 5925, 351	257	33	16792	15.8396	0.0014923	2.76554e-05	0.000958804
GOTERM_BP_DIRECT	GO:0043627~response to estrogen	10	3.87597	5.86948e-07	595, 3320, 760, 7010, 857, 2099, 5468, 4323, 2155, 5159	257	65	16792	10.0521	0.00163097	2.96778e-05	0.00104797
GOTERM_BP_DIRECT	GO:0048015~phosphatidylinositol-mediated signaling	12	4.65116	6.46675e-07	3480, 2064, 2065, 2246, 5781, 2247, 1956, 5294, 5295, 207, 5724, 5159	257	106	16792	7.39681	0.00179679	3.21138e-05	0.00115461
GOTERM_BP_DIRECT	GO:0010745~negative regulation of macrophage derived foam cell differentiation	6	2.32558	9.22455e-07	5465, 1401, 7376, 5468, 4792, 10062	257	13	16792	30.1562	0.00256206	4.50051e-05	0.001647
GOTERM_BP_DIRECT	GO:0035924~cellular response to vascular endothelial growth factor stimulus	7	2.71318	9.61586e-07	7412, 7422, 1432, 3791, 2324, 207, 3315	257	23	16792	19.8856	0.0026706	4.61053e-05	0.00171687
GOTERM_BP_DIRECT	GO:0006695~cholesterol biosynthetic process	8	3.10078	1.48652e-06	1717, 2222, 2539, 1080, 6713, 3156, 1595, 29881	257	38	16792	13.7555	0.00412548	7.00656e-05	0.0026541
GOTERM_BP_DIRECT	GO:0018107~peptidyl-threonine phosphorylation	8	3.10078	1.48652e-06	1020, 8851, 8658, 5599, 596, 2932, 207, 983	257	38	16792	13.7555	0.00412548	7.00656e-05	0.0026541
GOTERM_BP_DIRECT	GO:0051301~cell division	20	7.75194	1.88371e-06	595, 11200, 890, 2908, 332, 1017, 1019, 5925, 6790, 983, 1020, 8900, 994, 1021, 995, 8658, 993, 5501, 4751, 891	257	350	16792	3.73363	0.0052249	8.73062e-05	0.00336325
GOTERM_BP_DIRECT	GO:0007623~circadian rhythm	10	3.87597	2.0197e-06	3725, 1956, 4843, 6532, 7150, 2932, 1019, 6097, 5054, 2155	257	75	16792	8.7118	0.00560105	9.20744e-05	0.00360606
GOTERM_BP_DIRECT	GO:0038083~peptidyl-tyrosine autophosphorylation	8	3.10078	2.13965e-06	3480, 6714, 5747, 6850, 5595, 3791, 3643, 2268	257	40	16792	13.0677	0.00593269	9.5969e-05	0.00382021
GOTERM_BP_DIRECT	GO:0032869~cellular response to insulin stimulus	10	3.87597	2.52637e-06	6714, 2950, 6772, 3643, 5468, 5295, 207, 142, 4609, 5319	257	77	16792	8.48552	0.00700123	0.000111515	0.00451067
GOTERM_BP_DIRECT	GO:0014066~regulation of phosphatidylinositol 3-kinase signaling	10	3.87597	2.81831e-06	2064, 2065, 2246, 5781, 2247, 1956, 5595, 5295, 207, 5159	257	78	16792	8.37673	0.0078071	0.000122457	0.00503189
GOTERM_BP_DIRECT	GO:0071407~cellular response to organic cyclic compound	9	3.48837	2.96316e-06	841, 6774, 6772, 891, 1543, 4792, 1545, 207, 836	257	59	16792	9.96689	0.00820669	0.00012677	0.0052905
GOTERM_BP_DIRECT	GO:0008209~androgen metabolic process	6	2.32558	3.0155e-06	6469, 1109, 7364, 1588, 2099, 1576	257	16	16792	24.5019	0.00835106	0.000127054	0.00538396
GOTERM_BP_DIRECT	GO:0035994~response to muscle stretch	6	2.32558	3.0155e-06	3725, 1432, 5894, 5970, 2353, 4792	257	16	16792	24.5019	0.00835106	0.000127054	0.00538396
GOTERM_BP_DIRECT	GO:0045740~positive regulation of DNA replication	8	3.10078	3.01677e-06	3725, 3480, 2735, 1956, 3643, 3569, 983, 5319	257	42	16792	12.4454	0.00835457	0.000125211	0.00538623
GOTERM_BP_DIRECT	GO:0045931~positive regulation of mitotic cell cycle	7	2.71318	3.36633e-06	994, 5781, 5578, 332, 891, 983, 351	257	28	16792	16.3346	0.0093181	0.000137664	0.00601032
GOTERM_BP_DIRECT	GO:2000352~negative regulation of endothelial cell apoptotic process	7	2.71318	3.36633e-06	7015, 673, 7010, 3791, 4780, 5054, 3383	257	28	16792	16.3346	0.0093181	0.000137664	0.00601032
GOTERM_BP_DIRECT	GO:0045429~positive regulation of nitric oxide biosynthetic process	8	3.10078	3.55687e-06	3320, 5743, 1956, 3643, 2099, 3569, 207, 3383	257	43	16792	12.156	0.0098429	0.000143347	0.00635049
GOTERM_BP_DIRECT	GO:2000379~positive regulation of reactive oxygen species metabolic process	7	2.71318	5.17171e-06	2147, 1432, 50507, 7498, 8644, 4780, 5159	257	30	16792	15.2457	0.0142796	0.000205444	0.00923354
GOTERM_BP_DIRECT	GO:0010595~positive regulation of endothelial cell migration	8	3.10078	5.68228e-06	239, 2246, 7422, 2247, 5578, 7010, 3791, 2324	257	46	16792	11.3632	0.0156783	0.000222545	0.0101451
GOTERM_BP_DIRECT	GO:0051092~positive regulation of NF-kappaB transcription factor activity	12	4.65116	6.1127e-06	3965, 3303, 367, 5970, 54106, 3551, 5583, 4792, 3569, 238, 3383, 5319	257	133	16792	5.8952	0.0168558	0.000236076	0.0109135
GOTERM_BP_DIRECT	GO:2000188~regulation of cholesterol homeostasis	5	1.93798	6.26095e-06	6721, 6095, 7376, 9971, 10062	257	9	16792	36.2992	0.0172611	0.000238489	0.0111782
GOTERM_BP_DIRECT	GO:0043552~positive regulation of phosphatidylinositol 3-kinase activity	7	2.71318	6.3315e-06	6714, 5747, 2247, 7010, 2322, 2268, 5159	257	31	16792	14.7539	0.0174538	0.000237917	0.0113041
GOTERM_BP_DIRECT	GO:0007165~signal transduction	39	15.1163	6.44841e-06	134, 1457, 6774, 1432, 5894, 1956, 9536, 2099, 3480, 2246, 3320, 7421, 2247, 558, 367, 9970, 9971, 5583, 5228, 4233, 5328, 5159, 6714, 2064, 2065, 5241, 7010, 2908, 3091, 1019, 2100, 5468, 207, 5921, 10783, 1612, 5295, 238, 5319	257	1161	16792	2.19483	0.0177732	0.000239079	0.0115128
GOTERM_BP_DIRECT	GO:0006915~apoptotic process	25	9.68992	6.5796e-06	1457, 842, 841, 596, 5894, 1432, 6772, 2908, 332, 8626, 5925, 1326, 196, 5467, 836, 983, 5292, 5515, 3486, 5595, 3659, 5777, 4792, 1612, 10783	257	567	16792	2.88089	0.0181315	0.000240733	0.011747
GOTERM_BP_DIRECT	GO:0045907~positive regulation of vasoconstriction	7	2.71318	7.6937e-06	5743, 1956, 6916, 857, 207, 5724, 3383	257	32	16792	14.2928	0.021169	0.000277835	0.013736
GOTERM_BP_DIRECT	GO:0043154~negative regulation of cysteine-type endopeptidase activity involved in apoptotic process	9	3.48837	9.79845e-06	1457, 6714, 5447, 2168, 7422, 5894, 332, 3569, 207	257	69	16792	8.52242	0.0268817	0.000349293	0.0174934
GOTERM_BP_DIRECT	GO:1902895~positive regulation of pri-miRNA transcription from RNA polymerase II promoter	6	2.32558	1.01818e-05	3725, 7015, 6774, 5970, 3091, 2353	257	20	16792	19.6016	0.0279187	0.000358364	0.0181778
GOTERM_BP_DIRECT	GO:0071385~cellular response to glucocorticoid stimulus	6	2.32558	1.01818e-05	6752, 6753, 2950, 2322, 6755, 6754	257	20	16792	19.6016	0.0279187	0.000358364	0.0181778
GOTERM_BP_DIRECT	GO:0097192~extrinsic apoptotic signaling pathway in absence of ligand	7	2.71318	1.11305e-05	842, 596, 2065, 598, 2932, 836, 3558	257	34	16792	13.452	0.0304799	0.000386851	0.0198713
GOTERM_BP_DIRECT	GO:0000165~MAPK cascade	16	6.20155	1.24589e-05	2064, 5747, 2065, 5894, 5709, 673, 7010, 1956, 857, 5921, 2246, 2247, 5595, 4609, 3558, 5159	257	262	16792	3.99014	0.0340551	0.000427667	0.0222427
GOTERM_BP_DIRECT	GO:0071395~cellular response to jasmonic acid stimulus	4	1.55039	1.38519e-05	8644, 1109, 1646, 1645	257	4	16792	65.3385	0.0377897	0.000469673	0.0247292
GOTERM_BP_DIRECT	GO:0000122~negative regulation of transcription from RNA polymerase II promoter	28	10.8527	1.55733e-05	6721, 6469, 6774, 6772, 5970, 2099, 1786, 5465, 7422, 7421, 5347, 9971, 7376, 2101, 10062, 595, 8626, 5925, 2100, 857, 5468, 5467, 3297, 10499, 9212, 5771, 142, 4609	257	720	16792	2.54094	0.0423851	0.000521666	0.027802
GOTERM_BP_DIRECT	GO:0050900~leukocyte migration	11	4.26357	1.75576e-05	6403, 6714, 2147, 5781, 4318, 7010, 6401, 857, 5777, 5295, 3383	257	122	16792	5.89118	0.0476551	0.000581117	0.0313439
GOTERM_BP_DIRECT	GO:0006974~cellular response to DNA damage stimulus	14	5.42636	1.89932e-05	595, 9891, 842, 11200, 596, 5423, 5595, 8626, 7415, 7153, 11186, 207, 142, 4609	257	208	16792	4.39779	0.0514499	0.000621227	0.0339064
GOTERM_BP_DIRECT	GO:1901796~regulation of signal transduction by p53 class mediator	11	4.26357	2.02419e-05	9891, 1457, 1020, 8851, 11200, 9212, 1432, 1017, 8626, 207, 6790	257	124	16792	5.79616	0.0547381	0.000654359	0.0361352
GOTERM_BP_DIRECT	GO:0038128~ERBB2 signaling pathway	7	2.71318	2.17106e-05	6714, 2064, 2065, 3320, 1956, 5295, 207	257	38	16792	12.036	0.0585911	0.000693756	0.0387565
GOTERM_BP_DIRECT	GO:0042593~glucose homeostasis	10	3.87597	2.3805e-05	6774, 5781, 3091, 3643, 9971, 5468, 6755, 3569, 207, 5771	257	101	16792	6.46916	0.0640586	0.000752017	0.0424945
GOTERM_BP_DIRECT	GO:0042981~regulation of apoptotic process	14	5.42636	2.44027e-05	842, 1020, 841, 5894, 598, 6772, 3486, 332, 2322, 8626, 7415, 2099, 1612, 238	257	213	16792	4.29455	0.0656131	0.000762234	0.0435613
GOTERM_BP_DIRECT	GO:0007067~mitotic nuclear division	15	5.81395	2.85316e-05	890, 2908, 1017, 332, 983, 6790, 8900, 994, 9212, 995, 8658, 993, 4751, 5347, 10783	257	248	16792	3.95193	0.0762811	0.000881251	0.0509301
GOTERM_BP_DIRECT	GO:0009612~response to mechanical stimulus	8	3.10078	3.05992e-05	3725, 6714, 1281, 6772, 4353, 891, 5468, 4323	257	59	16792	8.85946	0.0815774	0.000934702	0.0546199
GOTERM_BP_DIRECT	GO:0043410~positive regulation of MAPK cascade	9	3.48837	3.22055e-05	3481, 3486, 367, 3791, 2322, 3643, 2324, 3569, 6754	257	81	16792	7.25984	0.0856711	0.000973058	0.0574864
GOTERM_BP_DIRECT	GO:0051090~regulation of sequence-specific DNA binding transcription factor activity	6	2.32558	3.27826e-05	3725, 5599, 6850, 1432, 5595, 2353	257	25	16792	15.6812	0.0871374	0.000979841	0.0585162
GOTERM_BP_DIRECT	GO:0006809~nitric oxide biosynthetic process	5	1.93798	3.38573e-05	6095, 1728, 4843, 1545, 207	257	13	16792	25.1302	0.0898617	0.00100119	0.0604339
GOTERM_BP_DIRECT	GO:0060336~negative regulation of interferon-gamma-mediated signaling pathway	4	1.55039	3.42385e-05	7376, 5468, 10062, 5771	257	5	16792	52.2708	0.0908262	0.0010018	0.0611143
GOTERM_BP_DIRECT	GO:0007595~lactation	7	2.71318	3.92029e-05	595, 3099, 7422, 7421, 7498, 3091, 857	257	42	16792	10.8898	0.103292	0.00113504	0.0699726
GOTERM_BP_DIRECT	GO:0030307~positive regulation of cell growth	9	3.48837	4.19695e-05	1457, 239, 2064, 596, 2147, 1956, 207, 4323, 3558	257	84	16792	7.00056	0.110165	0.00120257	0.0749087
GOTERM_BP_DIRECT	GO:0030194~positive regulation of blood coagulation	5	1.93798	4.68333e-05	2147, 10855, 4780, 5054, 2155	257	14	16792	23.3352	0.122121	0.00132816	0.0835866
GOTERM_BP_DIRECT	GO:0007586~digestion	8	3.10078	4.7121e-05	6752, 276, 6751, 2169, 1646, 57016, 5644, 1645	257	63	16792	8.29696	0.122823	0.00132283	0.0840998
GOTERM_BP_DIRECT	GO:0009611~response to wounding	8	3.10078	4.7121e-05	1020, 2147, 2735, 43, 1543, 2171, 4609, 6790	257	63	16792	8.29696	0.122823	0.00132283	0.0840998
GOTERM_BP_DIRECT	GO:0010575~positive regulation of vascular endothelial growth factor production	6	2.32558	4.8587e-05	6095, 10855, 5743, 3091, 2324, 1545	257	27	16792	14.5197	0.126392	0.00135032	0.0867151
GOTERM_BP_DIRECT	GO:0048013~ephrin receptor signaling pathway	9	3.48837	4.97617e-05	8851, 6714, 5747, 4313, 5781, 4318, 2050, 5664, 5921	257	86	16792	6.83775	0.129242	0.00136927	0.0888109
GOTERM_BP_DIRECT	GO:0034644~cellular response to UV	7	2.71318	5.14268e-05	842, 9212, 993, 5743, 8626, 5295, 4609	257	44	16792	10.3948	0.133265	0.00140119	0.0917813
GOTERM_BP_DIRECT	GO:0030574~collagen catabolic process	8	3.10078	5.22276e-05	4314, 1281, 4313, 4318, 4321, 1509, 4322, 4323	257	64	16792	8.16732	0.135193	0.00140919	0.0932098
GOTERM_BP_DIRECT	GO:0030900~forebrain development	7	2.71318	6.65236e-05	6752, 6753, 6714, 6751, 6469, 6754, 351	257	46	16792	9.94282	0.168903	0.00177734	0.118709
GOTERM_BP_DIRECT	GO:0051591~response to cAMP	7	2.71318	6.65236e-05	3725, 50506, 673, 6772, 7010, 5970, 2353	257	46	16792	9.94282	0.168903	0.00177734	0.118709
GOTERM_BP_DIRECT	GO:0010887~negative regulation of cholesterol storage	4	1.55039	6.77042e-05	5465, 7376, 5468, 10062	257	6	16792	43.559	0.171627	0.00179165	0.120815
GOTERM_BP_DIRECT	GO:0097421~liver regeneration	6	2.32558	6.97148e-05	595, 2735, 1956, 4792, 4609, 6790	257	29	16792	13.5183	0.176246	0.00182742	0.124401
GOTERM_BP_DIRECT	GO:0006006~glucose metabolic process	8	3.10078	7.03313e-05	3481, 2539, 1432, 10327, 2171, 5467, 207, 4609	257	67	16792	7.80161	0.177658	0.00182635	0.1255
GOTERM_BP_DIRECT	GO:0046326~positive regulation of glucose import	6	2.32558	8.26234e-05	7015, 1432, 3643, 4780, 5295, 207	257	30	16792	13.0677	0.205296	0.00212538	0.147419
GOTERM_BP_DIRECT	GO:1904355~positive regulation of telomere capping	5	1.93798	8.31286e-05	9212, 8658, 4751, 5595, 80351	257	16	16792	20.4183	0.206411	0.00211876	0.14832
GOTERM_BP_DIRECT	GO:0033138~positive regulation of peptidyl-serine phosphorylation	8	3.10078	9.32611e-05	596, 7422, 673, 5894, 2932, 857, 3569, 207	257	70	16792	7.46726	0.228463	0.00235514	0.166384
GOTERM_BP_DIRECT	GO:0007265~Ras protein signal transduction	8	3.10078	9.32611e-05	3725, 890, 2247, 1432, 1017, 5925, 11186, 1786	257	70	16792	7.46726	0.228463	0.00235514	0.166384
GOTERM_BP_DIRECT	GO:0046854~phosphatidylinositol phosphorylation	9	3.48837	9.40228e-05	2064, 2065, 2246, 5781, 2247, 1956, 5294, 5295, 5159	257	94	16792	6.25582	0.230096	0.00235299	0.167742
GOTERM_BP_DIRECT	GO:0043200~response to amino acid	6	2.32558	9.72949e-05	2950, 5970, 383, 3569, 836, 3383	257	31	16792	12.6462	0.237071	0.00241307	0.173575
GOTERM_BP_DIRECT	GO:0010332~response to gamma radiation	6	2.32558	9.72949e-05	11200, 596, 5423, 8626, 142, 4609	257	31	16792	12.6462	0.237071	0.00241307	0.173575
GOTERM_BP_DIRECT	GO:0097190~apoptotic signaling pathway	8	3.10078	0.000102133	134, 841, 6469, 5578, 857, 5467, 1612, 836	257	71	16792	7.36209	0.247269	0.00251053	0.182199
GOTERM_BP_DIRECT	GO:2000811~negative regulation of anoikis	5	1.93798	0.000107408	6714, 5747, 596, 598, 857	257	17	16792	19.2172	0.258232	0.00261691	0.191601
GOTERM_BP_DIRECT	GO:0006694~steroid biosynthetic process	6	2.32558	0.000113888	2222, 3294, 1595, 1588, 3292, 1586	257	32	16792	12.251	0.27148	0.00275047	0.203148
GOTERM_BP_DIRECT	GO:0046677~response to antibiotic	6	2.32558	0.000113888	842, 841, 3320, 1543, 3569, 836	257	32	16792	12.251	0.27148	0.00275047	0.203148
GOTERM_BP_DIRECT	GO:0051726~regulation of cell cycle	10	3.87597	0.0001194	3725, 6714, 995, 6774, 2247, 993, 5347, 3659, 891, 5925	257	124	16792	5.26924	0.282563	0.00285858	0.21297
GOTERM_BP_DIRECT	GO:0015758~glucose transport	6	2.32558	0.000132567	3099, 673, 2171, 5467, 207, 5319	257	33	16792	11.8797	0.308362	0.00314626	0.23643
GOTERM_BP_DIRECT	GO:0034097~response to cytokine	7	2.71318	0.000133963	3725, 1281, 596, 598, 6772, 9536, 2353	257	52	16792	8.79557	0.311042	0.00315244	0.238917
GOTERM_BP_DIRECT	GO:0035335~peptidyl-tyrosine dephosphorylation	9	3.48837	0.00013546	994, 995, 5781, 993, 5792, 5770, 52, 5777, 5771	257	99	16792	5.93987	0.313905	0.00316087	0.241583
GOTERM_BP_DIRECT	GO:0010888~negative regulation of lipid storage	4	1.55039	0.000185322	1401, 4792, 3569, 5771	257	8	16792	32.6693	0.402755	0.00428601	0.33037
GOTERM_BP_DIRECT	GO:0050728~negative regulation of inflammatory response	8	3.10078	0.000200773	5465, 6095, 7010, 9971, 10062, 5467, 5771, 3558	257	79	16792	6.61656	0.42788	0.0046043	0.357869
GOTERM_BP_DIRECT	GO:0071375~cellular response to peptide hormone stimulus	5	1.93798	0.00021092	6714, 5447, 328, 5970, 857	257	20	16792	16.3346	0.443802	0.00479691	0.375923
GOTERM_BP_DIRECT	GO:0014911~positive regulation of smooth muscle cell migration	5	1.93798	0.00021092	6714, 596, 50507, 4609, 5159	257	20	16792	16.3346	0.443802	0.00479691	0.375923
GOTERM_BP_DIRECT	GO:0032922~circadian regulation of gene expression	7	2.71318	0.00022409	5465, 10499, 6095, 5501, 7150, 196, 6097	257	57	16792	8.02403	0.463808	0.00505436	0.399351
GOTERM_BP_DIRECT	GO:0032091~negative regulation of protein binding	7	2.71318	0.00022409	5465, 9212, 5599, 1636, 2932, 857, 6790	257	57	16792	8.02403	0.463808	0.00505436	0.399351
GOTERM_BP_DIRECT	GO:0000187~activation of MAPK activity	9	3.48837	0.000232327	2246, 5781, 2247, 1432, 5595, 3643, 238, 983, 5319	257	107	16792	5.49576	0.475954	0.00519755	0.414002
GOTERM_BP_DIRECT	GO:0010629~negative regulation of gene expression	10	3.87597	0.000254013	3965, 5241, 7015, 7498, 4843, 1636, 891, 5925, 2099, 207	257	137	16792	4.76924	0.506632	0.00563606	0.452564
GOTERM_BP_DIRECT	GO:0032094~response to food	5	1.93798	0.000257443	3291, 2539, 4353, 1543, 207	257	21	16792	15.5568	0.511317	0.00566675	0.458661
GOTERM_BP_DIRECT	GO:1900182~positive regulation of protein localization to nucleus	5	1.93798	0.000257443	6714, 2147, 5347, 207, 983	257	21	16792	15.5568	0.511317	0.00566675	0.458661
GOTERM_BP_DIRECT	GO:0045861~negative regulation of proteolysis	5	1.93798	0.000257443	1020, 2147, 7376, 10062, 207	257	21	16792	15.5568	0.511317	0.00566675	0.458661
GOTERM_BP_DIRECT	GO:0042448~progesterone metabolic process	4	1.55039	0.000274852	8644, 1646, 1645, 1586	257	9	16792	29.0393	0.534419	0.00600135	0.489605
GOTERM_BP_DIRECT	GO:0097267~omega-hydroxylase P450 pathway	4	1.55039	0.000274852	1557, 1543, 1544, 1545	257	9	16792	29.0393	0.534419	0.00600135	0.489605
GOTERM_BP_DIRECT	GO:0050665~hydrogen peroxide biosynthetic process	4	1.55039	0.000274852	4129, 50506, 1543, 1544	257	9	16792	29.0393	0.534419	0.00600135	0.489605
GOTERM_BP_DIRECT	GO:0010863~positive regulation of phospholipase C activity	4	1.55039	0.000274852	2247, 2099, 5724, 5159	257	9	16792	29.0393	0.534419	0.00600135	0.489605
GOTERM_BP_DIRECT	GO:0006979~response to oxidative stress	9	3.48837	0.00028082	50506, 5743, 761, 4353, 1956, 5742, 207, 4323, 351	257	110	16792	5.34588	0.542084	0.00608353	0.500211
GOTERM_BP_DIRECT	GO:1901215~negative regulation of neuron death	6	2.32558	0.000336955	5465, 1020, 6774, 3569, 207, 3297	257	40	16792	9.80078	0.608289	0.00723902	0.599918
GOTERM_BP_DIRECT	GO:0043124~negative regulation of I-kappaB kinase/NF-kappaB signaling	6	2.32558	0.000336955	6095, 841, 2950, 6772, 9971, 2099	257	40	16792	9.80078	0.608289	0.00723902	0.599918
GOTERM_BP_DIRECT	GO:0001541~ovarian follicle development	6	2.32558	0.00042495	596, 7422, 598, 4323, 4609, 3383	257	42	16792	9.33407	0.693346	0.00905138	0.756025
GOTERM_BP_DIRECT	GO:0043525~positive regulation of neuron apoptotic process	6	2.32558	0.000474945	3725, 842, 1020, 8851, 1728, 836	257	43	16792	9.117	0.733168	0.0100343	0.844616
GOTERM_BP_DIRECT	GO:0007159~leukocyte cell-cell adhesion	5	1.93798	0.000518685	7412, 6403, 6850, 6401, 3383	257	25	16792	13.0677	0.763744	0.0108711	0.92206
GOTERM_BP_DIRECT	GO:0030878~thyroid gland development	5	1.93798	0.000518685	6469, 50506, 673, 5894, 5595	257	25	16792	13.0677	0.763744	0.0108711	0.92206
GOTERM_BP_DIRECT	GO:0019369~arachidonic acid metabolic process	5	1.93798	0.000518685	239, 5595, 1545, 6754, 246	257	25	16792	13.0677	0.763744	0.0108711	0.92206
GOTERM_BP_DIRECT	GO:0033628~regulation of cell adhesion mediated by integrin	4	1.55039	0.000527809	5747, 5781, 5294, 5328	257	11	16792	23.7595	0.769666	0.0109786	0.938208
GOTERM_BP_DIRECT	GO:0035690~cellular response to drug	7	2.71318	0.000635832	11200, 3757, 673, 1956, 4843, 4780, 4609	257	69	16792	6.62855	0.829465	0.0131134	1.1292
GOTERM_BP_DIRECT	GO:0000186~activation of MAPKK activity	6	2.32558	0.000651678	134, 673, 2247, 5894, 1956, 1326	257	46	16792	8.52242	0.836821	0.0133392	1.15718
GOTERM_BP_DIRECT	GO:0098869~cellular oxidant detoxification	7	2.71318	0.000686698	2950, 2168, 2936, 50506, 5743, 5742, 2946	257	70	16792	6.53385	0.851974	0.0139486	1.21901
GOTERM_BP_DIRECT	GO:0030855~epithelial cell differentiation	7	2.71318	0.000686698	7422, 873, 1646, 1645, 3958, 5468, 983	257	70	16792	6.53385	0.851974	0.0139486	1.21901
GOTERM_BP_DIRECT	GO:0070141~response to UV-A	3	1.16279	0.000687575	595, 1956, 207	257	3	16792	65.3385	0.852334	0.0138651	1.22056
GOTERM_BP_DIRECT	GO:0031281~positive regulation of cyclase activity	3	1.16279	0.000687575	5599, 1432, 5595	257	3	16792	65.3385	0.852334	0.0138651	1.22056
GOTERM_BP_DIRECT	GO:0071498~cellular response to fluid shear stress	4	1.55039	0.000695838	6714, 760, 5743, 4780	257	12	16792	21.7795	0.855691	0.0139296	1.23514
GOTERM_BP_DIRECT	GO:0017144~drug metabolic process	5	1.93798	0.000702593	1557, 873, 1543, 1544, 1576	257	27	16792	12.0997	0.858379	0.0139634	1.24706
GOTERM_BP_DIRECT	GO:0014065~phosphatidylinositol 3-kinase signaling	5	1.93798	0.000702593	3480, 2064, 2065, 5294, 5295	257	27	16792	12.0997	0.858379	0.0139634	1.24706
GOTERM_BP_DIRECT	GO:0008630~intrinsic apoptotic signaling pathway in response to DNA damage	6	2.32558	0.000720295	842, 11200, 596, 5423, 598, 5295	257	47	16792	8.34109	0.865187	0.0142114	1.27829
GOTERM_BP_DIRECT	GO:0051781~positive regulation of cell division	6	2.32558	0.000720295	3481, 6469, 2246, 7422, 2247, 5228	257	47	16792	8.34109	0.865187	0.0142114	1.27829
GOTERM_BP_DIRECT	GO:0071260~cellular response to mechanical stimulus	7	2.71318	0.000740658	841, 5599, 5743, 1956, 5595, 3659, 207	257	71	16792	6.44183	0.872614	0.0145075	1.3142
GOTERM_BP_DIRECT	GO:2000145~regulation of cell motility	5	1.93798	0.000809956	1021, 2064, 2065, 5894, 1956	257	28	16792	11.6676	0.894958	0.0157438	1.43632
GOTERM_BP_DIRECT	GO:0010468~regulation of gene expression	8	3.10078	0.000846097	1021, 596, 2147, 3091, 1019, 196, 1544, 4609	257	100	16792	5.22708	0.905011	0.0163267	1.49996
GOTERM_BP_DIRECT	GO:0042752~regulation of circadian rhythm	6	2.32558	0.000873555	5465, 5599, 5501, 7153, 5468, 10062	257	49	16792	8.00064	0.912	0.0167363	1.54828
GOTERM_BP_DIRECT	GO:0014070~response to organic cyclic compound	6	2.32558	0.000873555	2539, 9536, 1543, 4323, 3383, 983	257	49	16792	8.00064	0.912	0.0167363	1.54828
GOTERM_BP_DIRECT	GO:0036092~phosphatidylinositol-3-phosphate biosynthetic process	6	2.32558	0.000873555	2246, 5781, 2247, 54106, 5294, 5295	257	49	16792	8.00064	0.912	0.0167363	1.54828
GOTERM_BP_DIRECT	GO:0048546~digestive tract morphogenesis	4	1.55039	0.000894432	596, 2735, 1956, 3091	257	13	16792	20.1042	0.916968	0.0170158	1.585
GOTERM_BP_DIRECT	GO:0006693~prostaglandin metabolic process	4	1.55039	0.000894432	8644, 5743, 9536, 1646	257	13	16792	20.1042	0.916968	0.0170158	1.585
GOTERM_BP_DIRECT	GO:0019372~lipoxygenase pathway	4	1.55039	0.000894432	239, 240, 5743, 246	257	13	16792	20.1042	0.916968	0.0170158	1.585
GOTERM_BP_DIRECT	GO:2000573~positive regulation of DNA biosynthetic process	4	1.55039	0.000894432	6714, 50507, 4609, 5159	257	13	16792	20.1042	0.916968	0.0170158	1.585
GOTERM_BP_DIRECT	GO:0051973~positive regulation of telomerase activity	5	1.93798	0.000928394	9212, 8658, 4751, 5595, 4609	257	29	16792	11.2653	0.924458	0.0175366	1.64472
GOTERM_BP_DIRECT	GO:0045909~positive regulation of vasodilation	5	1.93798	0.000928394	239, 1956, 4843, 5467, 5724	257	29	16792	11.2653	0.924458	0.0175366	1.64472
GOTERM_BP_DIRECT	GO:0043524~negative regulation of neuron apoptotic process	9	3.48837	0.000947869	3725, 7015, 596, 2065, 673, 598, 558, 332, 5921	257	132	16792	4.4549	0.928444	0.0177807	1.67894
GOTERM_BP_DIRECT	GO:0000082~G1/S transition of mitotic cell cycle	8	3.10078	0.000951342	595, 8900, 1021, 993, 1017, 1019, 5925, 983	257	102	16792	5.12459	0.929132	0.0177258	1.68504
GOTERM_BP_DIRECT	GO:0042542~response to hydrogen peroxide	6	2.32558	0.00104986	3725, 6714, 596, 6772, 836, 5159	257	51	16792	7.68688	0.946131	0.0194144	1.858
GOTERM_BP_DIRECT	GO:0022617~extracellular matrix disassembly	7	2.71318	0.00106136	4314, 4313, 4318, 5644, 4321, 4322, 4323	257	76	16792	6.01802	0.947828	0.0194955	1.87817
GOTERM_BP_DIRECT	GO:0014912~negative regulation of smooth muscle cell migration	4	1.55039	0.0011256	328, 3486, 5467, 5054	257	14	16792	18.6681	0.956371	0.0205284	1.99077
GOTERM_BP_DIRECT	GO:0019395~fatty acid oxidation	4	1.55039	0.0011256	239, 5447, 1432, 5468	257	14	16792	18.6681	0.956371	0.0205284	1.99077
GOTERM_BP_DIRECT	GO:0010875~positive regulation of cholesterol efflux	4	1.55039	0.0011256	7376, 5444, 4792, 10062	257	14	16792	18.6681	0.956371	0.0205284	1.99077
GOTERM_BP_DIRECT	GO:0071320~cellular response to cAMP	6	2.32558	0.0011473	1080, 328, 50507, 5294, 5724, 351	257	52	16792	7.53906	0.958929	0.020784	2.02878
GOTERM_BP_DIRECT	GO:0008286~insulin receptor signaling pathway	7	2.71318	0.00121588	3480, 3481, 5770, 3643, 5295, 207, 5771	257	78	16792	5.86371	0.966068	0.0218711	2.14881
GOTERM_BP_DIRECT	GO:0031295~T cell costimulation	7	2.71318	0.00121588	6714, 5781, 857, 1326, 5777, 5295, 207	257	78	16792	5.86371	0.966068	0.0218711	2.14881
GOTERM_BP_DIRECT	GO:0045727~positive regulation of translation	6	2.32558	0.00125127	2064, 5595, 1019, 3692, 3569, 5724	257	53	16792	7.39681	0.969253	0.0223564	2.2107
GOTERM_BP_DIRECT	GO:0032212~positive regulation of telomere maintenance via telomerase	5	1.93798	0.0013562	9212, 8658, 4751, 5595, 80351	257	32	16792	10.2091	0.977044	0.0240554	2.39399
GOTERM_BP_DIRECT	GO:0031663~lipopolysaccharide-mediated signaling pathway	5	1.93798	0.0013562	1432, 5595, 4792, 207, 5724	257	32	16792	10.2091	0.977044	0.0240554	2.39399
GOTERM_BP_DIRECT	GO:0048550~negative regulation of pinocytosis	3	1.16279	0.0013613	7376, 857, 10062	257	4	16792	49.0039	0.977367	0.0239918	2.40287
GOTERM_BP_DIRECT	GO:0000320~re-entry into mitotic cell cycle	3	1.16279	0.0013613	595, 2932, 4609	257	4	16792	49.0039	0.977367	0.0239918	2.40287
GOTERM_BP_DIRECT	GO:0070988~demethylation	3	1.16279	0.0013613	5447, 1595, 1543	257	4	16792	49.0039	0.977367	0.0239918	2.40287
GOTERM_BP_DIRECT	GO:0048511~rhythmic process	6	2.32558	0.00136204	1457, 1020, 8851, 5599, 7153, 5468	257	54	16792	7.25984	0.977414	0.0238537	2.40417
GOTERM_BP_DIRECT	GO:0035556~intracellular signal transduction	16	6.20155	0.00137363	9891, 6714, 1432, 5894, 5578, 5664, 2932, 11186, 207, 3315, 5921, 6850, 5777, 1612, 5583, 5319	257	403	16792	2.59409	0.978131	0.023904	2.4244
GOTERM_BP_DIRECT	GO:0002042~cell migration involved in sprouting angiogenesis	4	1.55039	0.00139122	7422, 2247, 2050, 3791	257	15	16792	17.4236	0.979177	0.0240561	2.45507
GOTERM_BP_DIRECT	GO:0032270~positive regulation of cellular protein metabolic process	4	1.55039	0.00139122	7376, 4792, 10062, 207	257	15	16792	17.4236	0.979177	0.0240561	2.45507
GOTERM_BP_DIRECT	GO:0071356~cellular response to tumor necrosis factor	8	3.10078	0.00147945	7412, 6095, 2167, 5970, 3551, 4780, 3569, 3383	257	110	16792	4.75189	0.983713	0.0254054	2.60883
GOTERM_BP_DIRECT	GO:0050829~defense response to Gram-negative bacterium	6	2.32558	0.00147988	6403, 4843, 54106, 3569, 5054, 351	257	55	16792	7.12784	0.983733	0.025257	2.60959
GOTERM_BP_DIRECT	GO:0071364~cellular response to epidermal growth factor stimulus	5	1.93798	0.00152498	2064, 2950, 1956, 207, 4609	257	33	16792	9.89978	0.985653	0.0258586	2.6881
GOTERM_BP_DIRECT	GO:1902042~negative regulation of extrinsic apoptotic signaling pathway via death domain receptors	5	1.93798	0.00152498	841, 5894, 1612, 5054, 3383	257	33	16792	9.89978	0.985653	0.0258586	2.6881
GOTERM_BP_DIRECT	GO:0070555~response to interleukin-1	5	1.93798	0.00152498	6714, 3965, 5578, 5970, 6401	257	33	16792	9.89978	0.985653	0.0258586	2.6881
GOTERM_BP_DIRECT	GO:0006749~glutathione metabolic process	6	2.32558	0.00160506	2950, 2944, 2936, 2539, 2946, 2739	257	56	16792	7.00056	0.988521	0.0270344	2.82736
GOTERM_BP_DIRECT	GO:0001570~vasculogenesis	6	2.32558	0.00160506	5747, 6469, 7422, 3791, 857, 5921	257	56	16792	7.00056	0.988521	0.0270344	2.82736
GOTERM_BP_DIRECT	GO:0038095~Fc-epsilon receptor signaling pathway	10	3.87597	0.00166713	3725, 5599, 6850, 5709, 5970, 5595, 3551, 2353, 5295, 4792	257	178	16792	3.6707	0.990344	0.0278972	2.93516
GOTERM_BP_DIRECT	GO:0048011~neurotrophin TRK receptor signaling pathway	4	1.55039	0.00169309	6714, 5781, 5894, 836	257	16	16792	16.3346	0.991017	0.0281564	2.98021
GOTERM_BP_DIRECT	GO:0007507~heart development	10	3.87597	0.00201712	5465, 1281, 2064, 6469, 2065, 5781, 5894, 7010, 5468, 5467	257	183	16792	3.57041	0.996358	0.0332612	3.54093
GOTERM_BP_DIRECT	GO:0048514~blood vessel morphogenesis	4	1.55039	0.00203287	6850, 2324, 1545, 5921	257	17	16792	15.3738	0.996515	0.0333196	3.56812
GOTERM_BP_DIRECT	GO:0060749~mammary gland alveolus development	4	1.55039	0.00203287	595, 7422, 367, 2099	257	17	16792	15.3738	0.996515	0.0333196	3.56812
GOTERM_BP_DIRECT	GO:0055093~response to hyperoxia	4	1.55039	0.00203287	5423, 1019, 1543, 5159	257	17	16792	15.3738	0.996515	0.0333196	3.56812
GOTERM_BP_DIRECT	GO:0071380~cellular response to prostaglandin E stimulus	4	1.55039	0.00203287	5732, 31, 5468, 207	257	17	16792	15.3738	0.996515	0.0333196	3.56812
GOTERM_BP_DIRECT	GO:0009409~response to cold	5	1.93798	0.00211821	841, 3320, 2353, 5468, 3569	257	36	16792	9.07479	0.997252	0.0344922	3.71523
GOTERM_BP_DIRECT	GO:0050679~positive regulation of epithelial cell proliferation	6	2.32558	0.00218458	2064, 2246, 7422, 1956, 3569, 4609	257	60	16792	6.53385	0.997716	0.0353481	3.82952
GOTERM_BP_DIRECT	GO:1904357~negative regulation of telomere maintenance via telomere lengthening	3	1.16279	0.002246	8658, 80351, 142	257	5	16792	39.2031	0.998076	0.036115	3.93517
GOTERM_BP_DIRECT	GO:0060850~regulation of transcription involved in cell fate commitment	3	1.16279	0.002246	6095, 5468, 6097	257	5	16792	39.2031	0.998076	0.036115	3.93517
GOTERM_BP_DIRECT	GO:0038033~positive regulation of endothelial cell chemotaxis by VEGF-activated vascular endothelial growth factor receptor signaling pathway	3	1.16279	0.002246	7422, 3791, 3315	257	5	16792	39.2031	0.998076	0.036115	3.93517
GOTERM_BP_DIRECT	GO:0034349~glial cell apoptotic process	3	1.16279	0.002246	842, 5925, 836	257	5	16792	39.2031	0.998076	0.036115	3.93517
GOTERM_BP_DIRECT	GO:0043065~positive regulation of apoptotic process	13	5.03876	0.00226166	6714, 5599, 50507, 598, 5743, 3486, 5664, 7153, 1019, 1545, 3569, 207, 5159	257	300	16792	2.83134	0.998158	0.0361536	3.96207
GOTERM_BP_DIRECT	GO:2001240~negative regulation of extrinsic apoptotic signaling pathway in absence of ligand	5	1.93798	0.00234688	7015, 596, 598, 3303, 207	257	37	16792	8.82953	0.998547	0.0372777	4.10842
GOTERM_BP_DIRECT	GO:0036120~cellular response to platelet-derived growth factor stimulus	4	1.55039	0.00241216	6714, 890, 4609, 5159	257	18	16792	14.5197	0.998789	0.0380787	4.2204
GOTERM_BP_DIRECT	GO:0019373~epoxygenase P450 pathway	4	1.55039	0.00241216	1557, 1543, 1544, 1545	257	18	16792	14.5197	0.998789	0.0380787	4.2204
GOTERM_BP_DIRECT	GO:0030225~macrophage differentiation	4	1.55039	0.00241216	841, 7422, 4318, 142	257	18	16792	14.5197	0.998789	0.0380787	4.2204
GOTERM_BP_DIRECT	GO:0033189~response to vitamin A	4	1.55039	0.00241216	383, 1543, 5468, 5467	257	18	16792	14.5197	0.998789	0.0380787	4.2204
GOTERM_BP_DIRECT	GO:0006977~DNA damage response, signal transduction by p53 class mediator resulting in cell cycle arrest	6	2.32558	0.00252547	11200, 995, 1017, 891, 983, 6790	257	62	16792	6.32308	0.999117	0.0396092	4.41445
GOTERM_BP_DIRECT	GO:2001237~negative regulation of extrinsic apoptotic signaling pathway	5	1.93798	0.00259198	6714, 2950, 367, 5970, 3958	257	38	16792	8.59717	0.999266	0.0404048	4.52819
GOTERM_BP_DIRECT	GO:0030220~platelet formation	4	1.55039	0.00283242	842, 5781, 5777, 836	257	19	16792	13.7555	0.999625	0.0438294	4.93828
GOTERM_BP_DIRECT	GO:0006629~lipid metabolic process	9	3.48837	0.00284326	5465, 6721, 2539, 5742, 7364, 5468, 2171, 5467, 1576	257	157	16792	3.74552	0.999636	0.0437506	4.95673
GOTERM_BP_DIRECT	GO:0032570~response to progesterone	5	1.93798	0.00285409	5732, 5970, 857, 2353, 10062	257	39	16792	8.37673	0.999647	0.0436725	4.97516
GOTERM_BP_DIRECT	GO:0032436~positive regulation of proteasomal ubiquitin-dependent protein catabolic process	6	2.32558	0.00290339	3303, 5347, 2932, 7415, 207, 6790	257	64	16792	6.12549	0.999692	0.0441684	5.059
GOTERM_BP_DIRECT	GO:0051384~response to glucocorticoid	6	2.32558	0.00310693	596, 3291, 5743, 590, 3569, 836	257	65	16792	6.03125	0.999826	0.0469395	5.40445
GOTERM_BP_DIRECT	GO:0007346~regulation of mitotic cell cycle	5	1.93798	0.00313377	5347, 332, 5925, 10783, 4609	257	40	16792	8.16732	0.999838	0.0470805	5.44991
GOTERM_BP_DIRECT	GO:0030198~extracellular matrix organization	10	3.87597	0.00318432	7412, 1281, 5747, 10855, 2247, 7276, 3791, 5054, 3383, 351	257	196	16792	3.3336	0.999859	0.0475662	5.53547
GOTERM_BP_DIRECT	GO:0071157~negative regulation of cell cycle arrest	4	1.55039	0.00329504	595, 11200, 1019, 11186	257	20	16792	13.0677	0.999897	0.0489194	5.72264
GOTERM_BP_DIRECT	GO:0038084~vascular endothelial growth factor signaling pathway	3	1.16279	0.00333516	7422, 2322, 2324	257	6	16792	32.6693	0.999908	0.0492387	5.79037
GOTERM_BP_DIRECT	GO:0046483~heterocycle metabolic process	3	1.16279	0.00333516	1557, 1544, 1576	257	6	16792	32.6693	0.999908	0.0492387	5.79037
GOTERM_BP_DIRECT	GO:0045908~negative regulation of vasodilation	3	1.16279	0.00333516	134, 3156, 1401	257	6	16792	32.6693	0.999908	0.0492387	5.79037
GOTERM_BP_DIRECT	GO:2001171~positive regulation of ATP biosynthetic process	3	1.16279	0.00333516	6774, 7415, 4609	257	6	16792	32.6693	0.999908	0.0492387	5.79037
GOTERM_BP_DIRECT	GO:0016098~monoterpenoid metabolic process	3	1.16279	0.00333516	1557, 1544, 1576	257	6	16792	32.6693	0.999908	0.0492387	5.79037
GOTERM_BP_DIRECT	GO:0032025~response to cobalt ion	3	1.16279	0.00333516	842, 841, 836	257	6	16792	32.6693	0.999908	0.0492387	5.79037
GOTERM_BP_DIRECT	GO:0044255~cellular lipid metabolic process	5	1.93798	0.00343158	5465, 10499, 2168, 7376, 10062	257	41	16792	7.96811	0.999929	0.0503613	5.95298
GOTERM_BP_DIRECT	GO:0001658~branching involved in ureteric bud morphogenesis	5	1.93798	0.00374807	596, 6469, 2247, 5228, 4609	257	42	16792	7.7784	0.999971	0.0545979	6.48482
GOTERM_BP_DIRECT	GO:2000378~negative regulation of reactive oxygen species metabolic process	4	1.55039	0.0038013	3099, 596, 2539, 3091	257	21	16792	12.4454	0.999975	0.0550653	6.574
GOTERM_BP_DIRECT	GO:0016125~sterol metabolic process	4	1.55039	0.0038013	1595, 1588, 1586, 1545	257	21	16792	12.4454	0.999975	0.0550653	6.574
GOTERM_BP_DIRECT	GO:0035902~response to immobilization stress	4	1.55039	0.0038013	1543, 2353, 1544, 5468	257	21	16792	12.4454	0.999975	0.0550653	6.574
GOTERM_BP_DIRECT	GO:0071480~cellular response to gamma radiation	4	1.55039	0.0038013	11200, 50507, 598, 2002	257	21	16792	12.4454	0.999975	0.0550653	6.574
GOTERM_BP_DIRECT	GO:0048538~thymus development	5	1.93798	0.00408377	596, 6469, 673, 5894, 5595	257	43	16792	7.5975	0.999989	0.0587374	7.04586
GOTERM_BP_DIRECT	GO:0045892~negative regulation of transcription, DNA-templated	17	6.58915	0.00425872	3725, 860, 8851, 6714, 2167, 5970, 332, 8626, 5925, 196, 5468, 5467, 1020, 7421, 3659, 9970, 7376	257	499	16792	2.22596	0.999993	0.0608667	7.33697
GOTERM_BP_DIRECT	GO:0016310~phosphorylation	7	2.71318	0.00427841	1020, 6774, 7150, 5595, 5294, 207, 238	257	100	16792	4.5737	0.999993	0.060828	7.36967
GOTERM_BP_DIRECT	GO:0010906~regulation of glucose metabolic process	4	1.55039	0.00435242	10499, 6095, 3486, 6097	257	22	16792	11.8797	0.999995	0.0615357	7.49253
GOTERM_BP_DIRECT	GO:0051000~positive regulation of nitric-oxide synthase activity	4	1.55039	0.00435242	7015, 3091, 2099, 207	257	22	16792	11.8797	0.999995	0.0615357	7.49253
GOTERM_BP_DIRECT	GO:1901687~glutathione derivative biosynthetic process	4	1.55039	0.00435242	2950, 2944, 2946, 10327	257	22	16792	11.8797	0.999995	0.0615357	7.49253
GOTERM_BP_DIRECT	GO:0060045~positive regulation of cardiac muscle cell proliferation	4	1.55039	0.00435242	2247, 1432, 891, 983	257	22	16792	11.8797	0.999995	0.0615357	7.49253
GOTERM_BP_DIRECT	GO:0031334~positive regulation of protein complex assembly	4	1.55039	0.00435242	7422, 2247, 2932, 7415	257	22	16792	11.8797	0.999995	0.0615357	7.49253
GOTERM_BP_DIRECT	GO:2001243~negative regulation of intrinsic apoptotic signaling pathway	4	1.55039	0.00435242	6714, 596, 598, 4318	257	22	16792	11.8797	0.999995	0.0615357	7.49253
GOTERM_BP_DIRECT	GO:0015701~bicarbonate transport	5	1.93798	0.00443923	1080, 760, 761, 759, 768	257	44	16792	7.42483	0.999996	0.06241	7.63643
GOTERM_BP_DIRECT	GO:0007077~mitotic nuclear envelope disassembly	5	1.93798	0.00443923	5578, 5347, 891, 10783, 983	257	44	16792	7.42483	0.999996	0.06241	7.63643
GOTERM_BP_DIRECT	GO:0071347~cellular response to interleukin-1	6	2.32558	0.00454984	6095, 5970, 3091, 3569, 4609, 3383	257	71	16792	5.52157	0.999997	0.0635973	7.81949
GOTERM_BP_DIRECT	GO:0008542~visual learning	5	1.93798	0.00481495	1020, 673, 3091, 3156, 351	257	45	16792	7.25984	0.999999	0.0668499	8.25683
GOTERM_BP_DIRECT	GO:0032870~cellular response to hormone stimulus	5	1.93798	0.00481495	3725, 10499, 6774, 2353, 5228	257	45	16792	7.25984	0.999999	0.0668499	8.25683
GOTERM_BP_DIRECT	GO:0071398~cellular response to fatty acid	4	1.55039	0.0049495	6714, 891, 9971, 5724	257	23	16792	11.3632	0.999999	0.0683171	8.47805
GOTERM_BP_DIRECT	GO:0048754~branching morphogenesis of an epithelial tube	4	1.55039	0.0049495	6469, 7422, 4233, 4323	257	23	16792	11.3632	0.999999	0.0683171	8.47805
GOTERM_BP_DIRECT	GO:0051439~regulation of ubiquitin-protein ligase activity involved in mitotic cell cycle	4	1.55039	0.0049495	5347, 1017, 891, 983	257	23	16792	11.3632	0.999999	0.0683171	8.47805
GOTERM_BP_DIRECT	GO:0050729~positive regulation of inflammatory response	6	2.32558	0.00512186	5320, 2167, 1956, 54106, 5054, 3558	257	73	16792	5.37029	0.999999	0.0702687	8.76069
GOTERM_BP_DIRECT	GO:0007187~G-protein coupled receptor signaling pathway, coupled to cyclic nucleotide second messenger	5	1.93798	0.00521145	6752, 6753, 6751, 6755, 6754	257	46	16792	7.10201	1	0.0711065	8.90728
GOTERM_BP_DIRECT	GO:0002223~stimulatory C-type lectin receptor signaling pathway	7	2.71318	0.00542527	6714, 6850, 5894, 5709, 5970, 3551, 4792	257	105	16792	4.3559	1	0.0735617	9.25623
GOTERM_BP_DIRECT	GO:0071230~cellular response to amino acid stimulus	5	1.93798	0.00562923	1281, 4313, 598, 1956, 1786	257	47	16792	6.95091	1	0.0758585	9.58792
GOTERM_BP_DIRECT	GO:0008360~regulation of cell shape	8	3.10078	0.00569194	5747, 2147, 7422, 3791, 2268, 3569, 3383, 5921	257	140	16792	3.73363	1	0.0763042	9.68966
GOTERM_BP_DIRECT	GO:0007267~cell-cell signaling	11	4.26357	0.00574483	134, 6752, 6753, 6751, 5241, 6469, 7010, 367, 2100, 5228, 3558	257	254	16792	2.82962	1	0.0766193	9.77541
GOTERM_BP_DIRECT	GO:0009812~flavonoid metabolic process	3	1.16279	0.00610137	5447, 1543, 4609	257	8	16792	24.5019	1	0.0808049	10.3513
GOTERM_BP_DIRECT	GO:0060396~growth hormone receptor signaling pathway	3	1.16279	0.00610137	5747, 6774, 5295	257	8	16792	24.5019	1	0.0808049	10.3513
GOTERM_BP_DIRECT	GO:0031659~positive regulation of cyclin-dependent protein serine/threonine kinase activity involved in G1/S transition of mitotic cell cycle	3	1.16279	0.00610137	5292, 1956, 207	257	8	16792	24.5019	1	0.0808049	10.3513
GOTERM_BP_DIRECT	GO:0033629~negative regulation of cell adhesion mediated by integrin	3	1.16279	0.00610137	5781, 1545, 5054	257	8	16792	24.5019	1	0.0808049	10.3513
GOTERM_BP_DIRECT	GO:0002674~negative regulation of acute inflammatory response	3	1.16279	0.00610137	134, 2950, 5468	257	8	16792	24.5019	1	0.0808049	10.3513
GOTERM_BP_DIRECT	GO:0032966~negative regulation of collagen biosynthetic process	3	1.16279	0.00610137	5468, 5467, 3569	257	8	16792	24.5019	1	0.0808049	10.3513
GOTERM_BP_DIRECT	GO:0007049~cell cycle	10	3.87597	0.00618644	595, 1020, 5292, 6714, 9212, 5595, 8626, 196, 1326, 6790	257	217	16792	3.01099	1	0.0815009	10.4882
GOTERM_BP_DIRECT	GO:0034612~response to tumor necrosis factor	4	1.55039	0.00628561	841, 5743, 6401, 836	257	25	16792	10.4542	1	0.0823673	10.6476
GOTERM_BP_DIRECT	GO:0019433~triglyceride catabolic process	4	1.55039	0.00628561	2168, 2167, 2169, 2171	257	25	16792	10.4542	1	0.0823673	10.6476
GOTERM_BP_DIRECT	GO:0007569~cell aging	4	1.55039	0.00628561	596, 50507, 3383, 983	257	25	16792	10.4542	1	0.0823673	10.6476
GOTERM_BP_DIRECT	GO:0070372~regulation of ERK1 and ERK2 cascade	4	1.55039	0.00628561	2064, 2950, 6850, 5777	257	25	16792	10.4542	1	0.0823673	10.6476
GOTERM_BP_DIRECT	GO:0009615~response to virus	7	2.71318	0.00678249	6714, 1021, 50506, 3551, 1543, 2268, 3315	257	110	16792	4.15791	1	0.0881901	11.442
GOTERM_BP_DIRECT	GO:0001958~endochondral ossification	4	1.55039	0.00702647	860, 7010, 4322, 4323	257	26	16792	10.0521	1	0.0908018	11.8296
GOTERM_BP_DIRECT	GO:0060338~regulation of type I interferon-mediated signaling pathway	4	1.55039	0.00702647	5781, 6772, 5770, 5777	257	26	16792	10.0521	1	0.0908018	11.8296
GOTERM_BP_DIRECT	GO:0045840~positive regulation of mitotic nuclear division	4	1.55039	0.00702647	3481, 3643, 5159, 6790	257	26	16792	10.0521	1	0.0908018	11.8296
GOTERM_BP_DIRECT	GO:0002053~positive regulation of mesenchymal cell proliferation	4	1.55039	0.00702647	7422, 6772, 8626, 4609	257	26	16792	10.0521	1	0.0908018	11.8296
GOTERM_BP_DIRECT	GO:0040014~regulation of multicellular organism growth	4	1.55039	0.00702647	6774, 5781, 80351, 351	257	26	16792	10.0521	1	0.0908018	11.8296
GOTERM_BP_DIRECT	GO:0050999~regulation of nitric-oxide synthase activity	4	1.55039	0.00702647	3320, 1956, 857, 207	257	26	16792	10.0521	1	0.0908018	11.8296
GOTERM_BP_DIRECT	GO:0031145~anaphase-promoting complex-dependent catabolic process	6	2.32558	0.00714141	9212, 5709, 5347, 891, 983, 6790	257	79	16792	4.96242	1	0.0917972	12.0116
GOTERM_BP_DIRECT	GO:0071277~cellular response to calcium ion	5	1.93798	0.00752277	3725, 673, 8644, 2353, 246	257	51	16792	6.40574	1	0.0960319	12.6131
GOTERM_BP_DIRECT	GO:0001503~ossification	6	2.32558	0.00752504	860, 3481, 596, 4318, 1956, 246	257	80	16792	4.90039	1	0.0956225	12.6167
GOTERM_BP_DIRECT	GO:0006704~glucocorticoid biosynthetic process	3	1.16279	0.00776609	3291, 3290, 1586	257	9	16792	21.7795	1	0.0980955	12.9948
GOTERM_BP_DIRECT	GO:0032930~positive regulation of superoxide anion generation	3	1.16279	0.00776609	2950, 1956, 1401	257	9	16792	21.7795	1	0.0980955	12.9948
GOTERM_BP_DIRECT	GO:0060020~Bergmann glial cell differentiation	3	1.16279	0.00776609	6469, 5781, 5595	257	9	16792	21.7795	1	0.0980955	12.9948
GOTERM_BP_DIRECT	GO:0015721~bile acid and bile salt transport	4	1.55039	0.00781695	10499, 1109, 9971, 1645	257	27	16792	9.67978	1	0.0982636	13.0744
GOTERM_BP_DIRECT	GO:0043085~positive regulation of catalytic activity	6	2.32558	0.00792279	3481, 596, 3486, 5664, 857, 5294	257	81	16792	4.83989	1	0.0990851	13.2398
GOTERM_BP_DIRECT	GO:0050731~positive regulation of peptidyl-tyrosine phosphorylation	6	2.32558	0.00833492	6714, 3481, 6850, 7422, 3569, 3383	257	82	16792	4.78087	1	0.10352	13.8811
GOTERM_BP_DIRECT	GO:0009314~response to radiation	4	1.55039	0.00865779	3725, 1281, 596, 993	257	28	16792	9.33407	1	0.10685	14.3804
GOTERM_BP_DIRECT	GO:0044267~cellular protein metabolic process	7	2.71318	0.00944248	3481, 4313, 2147, 3486, 7276, 4322, 351	257	118	16792	3.87601	1	0.115487	15.5824
GOTERM_BP_DIRECT	GO:0071549~cellular response to dexamethasone stimulus	4	1.55039	0.00954965	842, 1956, 383, 3569	257	29	16792	9.01221	1	0.116216	15.7453
GOTERM_BP_DIRECT	GO:0046902~regulation of mitochondrial membrane permeability	3	1.16279	0.00961056	596, 6774, 598	257	10	16792	19.6016	1	0.116409	15.8377
GOTERM_BP_DIRECT	GO:0051901~positive regulation of mitochondrial depolarization	3	1.16279	0.00961056	239, 3791, 142	257	10	16792	19.6016	1	0.116409	15.8377
GOTERM_BP_DIRECT	GO:0051146~striated muscle cell differentiation	3	1.16279	0.00961056	1432, 5925, 207	257	10	16792	19.6016	1	0.116409	15.8377
GOTERM_BP_DIRECT	GO:0033160~positive regulation of protein import into nucleus, translocation	3	1.16279	0.00961056	3320, 3569, 983	257	10	16792	19.6016	1	0.116409	15.8377
GOTERM_BP_DIRECT	GO:0050830~defense response to Gram-positive bacterium	6	2.32558	0.00966004	5320, 1401, 2268, 3569, 351, 5319	257	85	16792	4.61213	1	0.116471	15.9128
GOTERM_BP_DIRECT	GO:0007173~epidermal growth factor receptor signaling pathway	5	1.93798	0.0104237	6714, 5747, 5781, 1956, 5295	257	56	16792	5.8338	1	0.124589	17.0631
GOTERM_BP_DIRECT	GO:0006730~one-carbon metabolic process	4	1.55039	0.0104931	760, 761, 759, 768	257	30	16792	8.7118	1	0.124835	17.1668
GOTERM_BP_DIRECT	GO:0045776~negative regulation of blood pressure	4	1.55039	0.0104931	134, 5465, 4843, 5724	257	30	16792	8.7118	1	0.124835	17.1668
GOTERM_BP_DIRECT	GO:1900740~positive regulation of protein insertion into mitochondrial membrane involved in apoptotic signaling pathway	4	1.55039	0.0104931	841, 5599, 596, 8626	257	30	16792	8.7118	1	0.124835	17.1668
GOTERM_BP_DIRECT	GO:0017187~peptidyl-glutamic acid carboxylation	3	1.16279	0.0116289	2159, 2147, 2155	257	11	16792	17.8196	1	0.136872	18.8482
GOTERM_BP_DIRECT	GO:0031571~mitotic G1 DNA damage checkpoint	3	1.16279	0.0116289	595, 1017, 8626	257	11	16792	17.8196	1	0.136872	18.8482
GOTERM_BP_DIRECT	GO:2000773~negative regulation of cellular senescence	3	1.16279	0.0116289	1021, 7015, 8626	257	11	16792	17.8196	1	0.136872	18.8482
GOTERM_BP_DIRECT	GO:0032495~response to muramyl dipeptide	3	1.16279	0.0116289	1432, 5970, 4792	257	11	16792	17.8196	1	0.136872	18.8482
GOTERM_BP_DIRECT	GO:0050927~positive regulation of positive chemotaxis	3	1.16279	0.0116289	7422, 3791, 2155	257	11	16792	17.8196	1	0.136872	18.8482
GOTERM_BP_DIRECT	GO:0042770~signal transduction in response to DNA damage	3	1.16279	0.0116289	842, 11200, 1432	257	11	16792	17.8196	1	0.136872	18.8482
GOTERM_BP_DIRECT	GO:0061045~negative regulation of wound healing	3	1.16279	0.0116289	2247, 3156, 5054	257	11	16792	17.8196	1	0.136872	18.8482
GOTERM_BP_DIRECT	GO:0002446~neutrophil mediated immunity	3	1.16279	0.0116289	1636, 3569, 5319	257	11	16792	17.8196	1	0.136872	18.8482
GOTERM_BP_DIRECT	GO:0051592~response to calcium ion	5	1.93798	0.0117608	595, 1956, 9536, 857, 3569	257	58	16792	5.63263	1	0.137742	19.0413
GOTERM_BP_DIRECT	GO:0003007~heart morphogenesis	4	1.55039	0.0125369	5747, 7422, 2050, 3643	257	32	16792	8.16732	1	0.145581	20.1689
GOTERM_BP_DIRECT	GO:0038096~Fc-gamma receptor signaling pathway involved in phagocytosis	7	2.71318	0.0132425	6714, 5747, 6850, 3320, 5595, 2268, 5295	257	127	16792	3.60134	1	0.152536	21.1814
GOTERM_BP_DIRECT	GO:0007179~transforming growth factor beta receptor signaling pathway	6	2.32558	0.0133001	3725, 6714, 1281, 5747, 2353, 142	257	92	16792	4.26121	1	0.152524	21.2635
GOTERM_BP_DIRECT	GO:0042574~retinal metabolic process	3	1.16279	0.0138156	8644, 1645, 1545	257	12	16792	16.3346	1	0.157339	21.9947
GOTERM_BP_DIRECT	GO:0042738~exogenous drug catabolic process	3	1.16279	0.0138156	1557, 1544, 1576	257	12	16792	16.3346	1	0.157339	21.9947
GOTERM_BP_DIRECT	GO:0045667~regulation of osteoblast differentiation	3	1.16279	0.0138156	5747, 2735, 2101	257	12	16792	16.3346	1	0.157339	21.9947
GOTERM_BP_DIRECT	GO:0001523~retinoid metabolic process	5	1.93798	0.0139649	8644, 1109, 7276, 57016, 1645	257	61	16792	5.35562	1	0.158266	22.2053
GOTERM_BP_DIRECT	GO:0032092~positive regulation of protein binding	5	1.93798	0.0139649	1020, 7015, 1636, 2932, 857	257	61	16792	5.35562	1	0.158266	22.2053
GOTERM_BP_DIRECT	GO:0008584~male gonad development	6	2.32558	0.0144892	596, 598, 8644, 3643, 2099, 4323	257	94	16792	4.17054	1	0.163076	22.9405
GOTERM_BP_DIRECT	GO:0045787~positive regulation of cell cycle	4	1.55039	0.0147926	595, 6532, 1019, 4609	257	34	16792	7.68688	1	0.165552	23.3631
GOTERM_BP_DIRECT	GO:0030282~bone mineralization	4	1.55039	0.0147926	50506, 5743, 4322, 246	257	34	16792	7.68688	1	0.165552	23.3631
GOTERM_BP_DIRECT	GO:0007283~spermatogenesis	13	5.03876	0.0154123	6752, 6753, 2735, 6751, 598, 8626, 3297, 8900, 995, 558, 367, 1636, 891	257	385	16792	2.20624	1	0.171224	24.2192
GOTERM_BP_DIRECT	GO:0050727~regulation of inflammatory response	5	1.93798	0.0155704	2167, 5743, 5970, 6401, 2099	257	63	16792	5.1856	1	0.172152	24.4361
GOTERM_BP_DIRECT	GO:0071902~positive regulation of protein serine/threonine kinase activity	4	1.55039	0.0160008	8851, 6714, 3481, 5515	257	35	16792	7.46726	1	0.17581	25.0238
GOTERM_BP_DIRECT	GO:0050918~positive chemotaxis	4	1.55039	0.0160008	7422, 2247, 3958, 4233	257	35	16792	7.46726	1	0.17581	25.0238
GOTERM_BP_DIRECT	GO:0001890~placenta development	4	1.55039	0.0160008	5747, 1432, 3294, 5468	257	35	16792	7.46726	1	0.17581	25.0238
GOTERM_BP_DIRECT	GO:0048565~digestive tract development	4	1.55039	0.0160008	1281, 891, 1543, 5925	257	35	16792	7.46726	1	0.17581	25.0238
GOTERM_BP_DIRECT	GO:0042594~response to starvation	4	1.55039	0.0160008	6752, 6753, 6751, 5468	257	35	16792	7.46726	1	0.17581	25.0238
GOTERM_BP_DIRECT	GO:0002526~acute inflammatory response	3	1.16279	0.0161649	7412, 9536, 3569	257	13	16792	15.0781	1	0.176765	25.2467
GOTERM_BP_DIRECT	GO:0045780~positive regulation of bone resorption	3	1.16279	0.0161649	6850, 760, 1956	257	13	16792	15.0781	1	0.176765	25.2467
GOTERM_BP_DIRECT	GO:0097284~hepatocyte apoptotic process	3	1.16279	0.0161649	598, 5925, 5294	257	13	16792	15.0781	1	0.176765	25.2467
GOTERM_BP_DIRECT	GO:2001275~positive regulation of glucose import in response to insulin stimulus	3	1.16279	0.0161649	5781, 9971, 5295	257	13	16792	15.0781	1	0.176765	25.2467
GOTERM_BP_DIRECT	GO:0050901~leukocyte tethering or rolling	3	1.16279	0.0161649	7412, 6403, 6401	257	13	16792	15.0781	1	0.176765	25.2467
GOTERM_BP_DIRECT	GO:0001878~response to yeast	3	1.16279	0.0161649	4353, 3569, 351	257	13	16792	15.0781	1	0.176765	25.2467
GOTERM_BP_DIRECT	GO:2000273~positive regulation of receptor activity	3	1.16279	0.0161649	10499, 1020, 3481	257	13	16792	15.0781	1	0.176765	25.2467
GOTERM_BP_DIRECT	GO:0045995~regulation of embryonic development	3	1.16279	0.0161649	3643, 4780, 983	257	13	16792	15.0781	1	0.176765	25.2467
GOTERM_BP_DIRECT	GO:0046628~positive regulation of insulin receptor signaling pathway	3	1.16279	0.0161649	6714, 3481, 9971	257	13	16792	15.0781	1	0.176765	25.2467
GOTERM_BP_DIRECT	GO:0045651~positive regulation of macrophage differentiation	3	1.16279	0.0161649	841, 5578, 5925	257	13	16792	15.0781	1	0.176765	25.2467
GOTERM_BP_DIRECT	GO:0010952~positive regulation of peptidase activity	3	1.16279	0.0161649	857, 4323, 351	257	13	16792	15.0781	1	0.176765	25.2467
GOTERM_BP_DIRECT	GO:0042632~cholesterol homeostasis	5	1.93798	0.0164148	2167, 7376, 857, 1645, 10062	257	64	16792	5.10457	1	0.178565	25.5851
GOTERM_BP_DIRECT	GO:0016032~viral process	11	4.26357	0.0167463	7412, 995, 890, 6850, 6774, 7150, 5595, 3791, 5925, 5295, 4792	257	299	16792	2.40376	1	0.18115	26.0316
GOTERM_BP_DIRECT	GO:0043407~negative regulation of MAP kinase activity	4	1.55039	0.0172628	2950, 3156, 5770, 5777	257	36	16792	7.25984	1	0.185516	26.7224
GOTERM_BP_DIRECT	GO:0010507~negative regulation of autophagy	4	1.55039	0.0172628	596, 598, 207, 4233	257	36	16792	7.25984	1	0.185516	26.7224
GOTERM_BP_DIRECT	GO:0048469~cell maturation	4	1.55039	0.0172628	860, 7422, 558, 5468	257	36	16792	7.25984	1	0.185516	26.7224
GOTERM_BP_DIRECT	GO:0006469~negative regulation of protein kinase activity	6	2.32558	0.0177686	2950, 2167, 5925, 3569, 207, 3315	257	99	16792	3.95991	1	0.189719	27.3928
GOTERM_BP_DIRECT	GO:0007229~integrin-mediated signaling pathway	6	2.32558	0.0177686	6714, 1281, 5747, 6850, 5781, 2268	257	99	16792	3.95991	1	0.189719	27.3928
GOTERM_BP_DIRECT	GO:0006810~transport	12	4.65116	0.0181504	1080, 6530, 4363, 5243, 2167, 2169, 367, 7276, 6524, 2566, 866, 9429	257	348	16792	2.25305	1	0.192678	27.895
GOTERM_BP_DIRECT	GO:0021549~cerebellum development	4	1.55039	0.018579	6752, 6753, 8851, 6751	257	37	16792	7.06362	1	0.19605	28.4549
GOTERM_BP_DIRECT	GO:1902176~negative regulation of oxidative stress-induced intrinsic apoptotic signaling pathway	3	1.16279	0.0186714	4780, 207, 3315	257	14	16792	14.0011	1	0.196196	28.5751
GOTERM_BP_DIRECT	GO:0035729~cellular response to hepatocyte growth factor stimulus	3	1.16279	0.0186714	5970, 2932, 3569	257	14	16792	14.0011	1	0.196196	28.5751
GOTERM_BP_DIRECT	GO:0048009~insulin-like growth factor receptor signaling pathway	3	1.16279	0.0186714	3480, 5295, 207	257	14	16792	14.0011	1	0.196196	28.5751
GOTERM_BP_DIRECT	GO:0045821~positive regulation of glycolytic process	3	1.16279	0.0186714	3091, 3643, 4609	257	14	16792	14.0011	1	0.196196	28.5751
GOTERM_BP_DIRECT	GO:0001516~prostaglandin biosynthetic process	3	1.16279	0.0186714	5743, 9536, 5742	257	14	16792	14.0011	1	0.196196	28.5751
GOTERM_BP_DIRECT	GO:0071732~cellular response to nitric oxide	3	1.16279	0.0186714	4314, 890, 1017	257	14	16792	14.0011	1	0.196196	28.5751
GOTERM_BP_DIRECT	GO:0032868~response to insulin	5	1.93798	0.0191183	5465, 3291, 5970, 3692, 3569	257	67	16792	4.87601	1	0.199686	29.1537
GOTERM_BP_DIRECT	GO:0009790~embryo development	4	1.55039	0.0199493	8851, 5747, 6469, 5921	257	38	16792	6.87774	1	0.206712	30.2177
GOTERM_BP_DIRECT	GO:0032720~negative regulation of tumor necrosis factor production	4	1.55039	0.0199493	3965, 2950, 558, 3297	257	38	16792	6.87774	1	0.206712	30.2177
GOTERM_BP_DIRECT	GO:0042517~positive regulation of tyrosine phosphorylation of Stat3 protein	4	1.55039	0.0199493	7422, 6774, 3569, 3297	257	38	16792	6.87774	1	0.206712	30.2177
GOTERM_BP_DIRECT	GO:0008203~cholesterol metabolic process	5	1.93798	0.020077	6721, 6713, 5444, 5467, 351	257	68	16792	4.8043	1	0.20714	30.3799
GOTERM_BP_DIRECT	GO:0007059~chromosome segregation	5	1.93798	0.020077	2908, 7150, 4751, 7153, 10783	257	68	16792	4.8043	1	0.20714	30.3799
GOTERM_BP_DIRECT	GO:0043488~regulation of mRNA stability	6	2.32558	0.0207201	328, 5709, 5578, 3303, 207, 3315	257	103	16792	3.80613	1	0.212301	31.1912
GOTERM_BP_DIRECT	GO:0006691~leukotriene metabolic process	3	1.16279	0.0213299	240, 4363, 246	257	15	16792	13.0677	1	0.217088	31.9522
GOTERM_BP_DIRECT	GO:0045725~positive regulation of glycogen biosynthetic process	3	1.16279	0.0213299	3481, 3643, 207	257	15	16792	13.0677	1	0.217088	31.9522
GOTERM_BP_DIRECT	GO:0045445~myoblast differentiation	3	1.16279	0.0213299	6469, 3156, 5925	257	15	16792	13.0677	1	0.217088	31.9522
GOTERM_BP_DIRECT	GO:1904707~positive regulation of vascular smooth muscle cell proliferation	3	1.16279	0.0213299	4313, 7015, 4318	257	15	16792	13.0677	1	0.217088	31.9522
GOTERM_BP_DIRECT	GO:0043277~apoptotic cell clearance	3	1.16279	0.0213299	558, 10062, 246	257	15	16792	13.0677	1	0.217088	31.9522
GOTERM_BP_DIRECT	GO:0060397~JAK-STAT cascade involved in growth hormone signaling pathway	3	1.16279	0.0213299	6774, 5595, 5770	257	15	16792	13.0677	1	0.217088	31.9522
GOTERM_BP_DIRECT	GO:0000079~regulation of cyclin-dependent protein serine/threonine kinase activity	4	1.55039	0.0213739	8851, 995, 890, 993	257	39	16792	6.70139	1	0.216707	32.0068
GOTERM_BP_DIRECT	GO:0006953~acute-phase response	4	1.55039	0.0213739	2147, 6774, 1401, 3569	257	39	16792	6.70139	1	0.216707	32.0068
GOTERM_BP_DIRECT	GO:0043280~positive regulation of cysteine-type endopeptidase activity involved in apoptotic process	4	1.55039	0.0228528	239, 1612, 3297, 4609	257	40	16792	6.53385	1	0.22917	33.8182
GOTERM_BP_DIRECT	GO:0051262~protein tetramerization	4	1.55039	0.0228528	3480, 43, 3156, 8626	257	40	16792	6.53385	1	0.22917	33.8182
GOTERM_BP_DIRECT	GO:0060333~interferon-gamma-mediated signaling pathway	5	1.93798	0.0231287	7412, 6772, 3659, 5724, 3383	257	71	16792	4.6013	1	0.230801	34.1511
GOTERM_BP_DIRECT	GO:0010804~negative regulation of tumor necrosis factor-mediated signaling pathway	3	1.16279	0.0241352	2950, 9971, 5771	257	16	16792	12.251	1	0.238804	35.3519
GOTERM_BP_DIRECT	GO:0030301~cholesterol transport	3	1.16279	0.0241352	1080, 29881, 857	257	16	16792	12.251	1	0.238804	35.3519
GOTERM_BP_DIRECT	GO:0097194~execution phase of apoptosis	3	1.16279	0.0241352	841, 207, 836	257	16	16792	12.251	1	0.238804	35.3519
GOTERM_BP_DIRECT	GO:0032526~response to retinoic acid	4	1.55039	0.0243861	9536, 3294, 5468, 5159	257	41	16792	6.37449	1	0.240149	35.648
GOTERM_BP_DIRECT	GO:0048839~inner ear development	4	1.55039	0.0243861	6469, 50506, 5781, 5159	257	41	16792	6.37449	1	0.240149	35.648
GOTERM_BP_DIRECT	GO:0007566~embryo implantation	4	1.55039	0.0259736	4313, 4318, 5743, 5467	257	42	16792	6.22272	1	0.25292	37.4923
GOTERM_BP_DIRECT	GO:0002076~osteoblast development	3	1.16279	0.0270821	860, 6469, 43	257	17	16792	11.5303	1	0.261395	38.7503
GOTERM_BP_DIRECT	GO:0032722~positive regulation of chemokine production	3	1.16279	0.0270821	3091, 54106, 3569	257	17	16792	11.5303	1	0.261395	38.7503
GOTERM_BP_DIRECT	GO:0030224~monocyte differentiation	3	1.16279	0.0270821	3725, 7422, 5468	257	17	16792	11.5303	1	0.261395	38.7503
GOTERM_BP_DIRECT	GO:0071276~cellular response to cadmium ion	3	1.16279	0.0270821	8644, 1544, 3297	257	17	16792	11.5303	1	0.261395	38.7503
GOTERM_BP_DIRECT	GO:1901216~positive regulation of neuron death	3	1.16279	0.0270821	2002, 2932, 142	257	17	16792	11.5303	1	0.261395	38.7503
GOTERM_BP_DIRECT	GO:0043651~linoleic acid metabolic process	3	1.16279	0.0270821	239, 2950, 2946	257	17	16792	11.5303	1	0.261395	38.7503
GOTERM_BP_DIRECT	GO:0050860~negative regulation of T cell receptor signaling pathway	3	1.16279	0.0270821	3958, 5777, 5771	257	17	16792	11.5303	1	0.261395	38.7503
GOTERM_BP_DIRECT	GO:0070542~response to fatty acid	3	1.16279	0.0270821	5743, 6916, 5444	257	17	16792	11.5303	1	0.261395	38.7503
GOTERM_BP_DIRECT	GO:1900034~regulation of cellular response to heat	5	1.93798	0.0276142	3320, 3303, 5595, 2932, 3297	257	75	16792	4.3559	1	0.264943	39.3456
GOTERM_BP_DIRECT	GO:0031623~receptor internalization	4	1.55039	0.0276153	6850, 43, 857, 3577	257	43	16792	6.078	1	0.264061	39.3469
GOTERM_BP_DIRECT	GO:0045785~positive regulation of cell adhesion	4	1.55039	0.0276153	239, 2064, 7422, 5578	257	43	16792	6.078	1	0.264061	39.3469
GOTERM_BP_DIRECT	GO:0016241~regulation of macroautophagy	4	1.55039	0.0293111	1020, 8851, 5599, 836	257	44	16792	5.93987	1	0.27707	41.208
GOTERM_BP_DIRECT	GO:0045454~cell redox homeostasis	5	1.93798	0.0300381	2936, 328, 4843, 4780, 3569	257	77	16792	4.24276	1	0.28202	41.9892
GOTERM_BP_DIRECT	GO:0060324~face development	3	1.16279	0.0301659	673, 5894, 5595	257	18	16792	10.8898	1	0.282118	42.1255
GOTERM_BP_DIRECT	GO:0034142~toll-like receptor 4 signaling pathway	3	1.16279	0.0301659	3965, 9971, 4792	257	18	16792	10.8898	1	0.282118	42.1255
GOTERM_BP_DIRECT	GO:0010971~positive regulation of G2/M transition of mitotic cell cycle	3	1.16279	0.0301659	595, 1019, 351	257	18	16792	10.8898	1	0.282118	42.1255
GOTERM_BP_DIRECT	GO:0051412~response to corticosterone	3	1.16279	0.0301659	595, 4129, 2353	257	18	16792	10.8898	1	0.282118	42.1255
GOTERM_BP_DIRECT	GO:0009051~pentose-phosphate shunt, oxidative branch	2	0.775194	0.0302592	2539, 5226	257	2	16792	65.3385	1	0.28194	42.2249
GOTERM_BP_DIRECT	GO:0038183~bile acid signaling pathway	2	0.775194	0.0302592	7421, 9971	257	2	16792	65.3385	1	0.28194	42.2249
GOTERM_BP_DIRECT	GO:1902943~positive regulation of voltage-gated chloride channel activity	2	0.775194	0.0302592	1080, 5724	257	2	16792	65.3385	1	0.28194	42.2249
GOTERM_BP_DIRECT	GO:0032227~negative regulation of synaptic transmission, dopaminergic	2	0.775194	0.0302592	5743, 6532	257	2	16792	65.3385	1	0.28194	42.2249
GOTERM_BP_DIRECT	GO:0006286~base-excision repair, base-free sugar-phosphate removal	2	0.775194	0.0302592	5423, 328	257	2	16792	65.3385	1	0.28194	42.2249
GOTERM_BP_DIRECT	GO:0019322~pentose biosynthetic process	2	0.775194	0.0302592	2539, 5226	257	2	16792	65.3385	1	0.28194	42.2249
GOTERM_BP_DIRECT	GO:0086098~angiotensin-activated signaling pathway involved in heart process	2	0.775194	0.0302592	6714, 857	257	2	16792	65.3385	1	0.28194	42.2249
GOTERM_BP_DIRECT	GO:0016488~farnesol catabolic process	2	0.775194	0.0302592	8644, 57016	257	2	16792	65.3385	1	0.28194	42.2249
GOTERM_BP_DIRECT	GO:1902202~regulation of hepatocyte growth factor receptor signaling pathway	2	0.775194	0.0302592	5770, 5771	257	2	16792	65.3385	1	0.28194	42.2249
GOTERM_BP_DIRECT	GO:2001303~lipoxin A4 biosynthetic process	2	0.775194	0.0302592	239, 246	257	2	16792	65.3385	1	0.28194	42.2249
GOTERM_BP_DIRECT	GO:0033277~abortive mitotic cell cycle	2	0.775194	0.0302592	5781, 5777	257	2	16792	65.3385	1	0.28194	42.2249
GOTERM_BP_DIRECT	GO:0036315~cellular response to sterol	2	0.775194	0.0302592	6095, 6097	257	2	16792	65.3385	1	0.28194	42.2249
GOTERM_BP_DIRECT	GO:0030968~endoplasmic reticulum unfolded protein response	4	1.55039	0.0310609	595, 5770, 7415, 4780	257	45	16792	5.80787	1	0.287378	43.0718
GOTERM_BP_DIRECT	GO:0007268~chemical synaptic transmission	9	3.48837	0.03121	6752, 1020, 6753, 6751, 6530, 5792, 6532, 6755, 6754	257	240	16792	2.45019	1	0.287622	43.2279
GOTERM_BP_DIRECT	GO:0007219~Notch signaling pathway	6	2.32558	0.031431	1021, 5664, 8626, 9971, 4609, 351	257	115	16792	3.40897	1	0.288428	43.4588
GOTERM_BP_DIRECT	GO:0043393~regulation of protein binding	3	1.16279	0.0333816	6714, 5347, 351	257	19	16792	10.3166	1	0.302587	45.4577
GOTERM_BP_DIRECT	GO:0001894~tissue homeostasis	3	1.16279	0.0333816	31, 231, 5925	257	19	16792	10.3166	1	0.302587	45.4577
GOTERM_BP_DIRECT	GO:0043523~regulation of neuron apoptotic process	3	1.16279	0.0333816	2539, 8626, 10280	257	19	16792	10.3166	1	0.302587	45.4577
GOTERM_BP_DIRECT	GO:0008637~apoptotic mitochondrial changes	3	1.16279	0.0333816	3099, 598, 207	257	19	16792	10.3166	1	0.302587	45.4577
GOTERM_BP_DIRECT	GO:0032332~positive regulation of chondrocyte differentiation	3	1.16279	0.0333816	860, 5447, 5970	257	19	16792	10.3166	1	0.302587	45.4577
GOTERM_BP_DIRECT	GO:0035264~multicellular organism growth	5	1.93798	0.0339028	1717, 50506, 5781, 367, 80351	257	80	16792	4.08366	1	0.305603	45.9805
GOTERM_BP_DIRECT	GO:0000910~cytokinesis	4	1.55039	0.0366314	598, 5347, 332, 10783	257	48	16792	5.44488	1	0.325055	48.6407
GOTERM_BP_DIRECT	GO:0009408~response to heat	4	1.55039	0.0366314	3320, 3569, 207, 3297	257	48	16792	5.44488	1	0.325055	48.6407
GOTERM_BP_DIRECT	GO:0002052~positive regulation of neuroblast proliferation	3	1.16279	0.0367245	6469, 7422, 3091	257	20	16792	9.80078	1	0.324738	48.7292
GOTERM_BP_DIRECT	GO:0034614~cellular response to reactive oxygen species	3	1.16279	0.0367245	6714, 8644, 2353	257	20	16792	9.80078	1	0.324738	48.7292
GOTERM_BP_DIRECT	GO:0046697~decidualization	3	1.16279	0.0367245	7421, 5743, 5467	257	20	16792	9.80078	1	0.324738	48.7292
GOTERM_BP_DIRECT	GO:0001892~embryonic placenta development	3	1.16279	0.0367245	1956, 3091, 3297	257	20	16792	9.80078	1	0.324738	48.7292
GOTERM_BP_DIRECT	GO:0019370~leukotriene biosynthetic process	3	1.16279	0.0367245	240, 6850, 5319	257	20	16792	9.80078	1	0.324738	48.7292
GOTERM_BP_DIRECT	GO:0035584~calcium-mediated signaling using intracellular calcium source	3	1.16279	0.0367245	7412, 6403, 3791	257	20	16792	9.80078	1	0.324738	48.7292
GOTERM_BP_DIRECT	GO:0090263~positive regulation of canonical Wnt signaling pathway	6	2.32558	0.0367534	6714, 8658, 2247, 5709, 80351, 857	257	120	16792	3.26693	1	0.323953	48.7567
GOTERM_BP_DIRECT	GO:0060070~canonical Wnt signaling pathway	5	1.93798	0.038044	595, 6469, 2735, 2932, 4609	257	83	16792	3.93606	1	0.33235	49.9688
GOTERM_BP_DIRECT	GO:0006919~activation of cysteine-type endopeptidase activity involved in apoptotic process	5	1.93798	0.038044	841, 7498, 7415, 5468, 836	257	83	16792	3.93606	1	0.33235	49.9688
GOTERM_BP_DIRECT	GO:0006935~chemotaxis	6	2.32558	0.0390282	3965, 2247, 1432, 3577, 5724, 5328	257	122	16792	3.21337	1	0.338407	50.8749
GOTERM_BP_DIRECT	GO:0006471~protein ADP-ribosylation	3	1.16279	0.0401901	8658, 80351, 142	257	21	16792	9.33407	1	0.345627	51.9247
GOTERM_BP_DIRECT	GO:0042346~positive regulation of NF-kappaB import into nucleus	3	1.16279	0.0401901	3965, 5743, 54106	257	21	16792	9.33407	1	0.345627	51.9247
GOTERM_BP_DIRECT	GO:0042730~fibrinolysis	3	1.16279	0.0401901	2147, 5054, 5328	257	21	16792	9.33407	1	0.345627	51.9247
GOTERM_BP_DIRECT	GO:0006921~cellular component disassembly involved in execution phase of apoptosis	3	1.16279	0.0401901	841, 5747, 836	257	21	16792	9.33407	1	0.345627	51.9247
GOTERM_BP_DIRECT	GO:0030520~intracellular estrogen receptor signaling pathway	3	1.16279	0.0401901	6714, 2100, 2099	257	21	16792	9.33407	1	0.345627	51.9247
GOTERM_BP_DIRECT	GO:0051894~positive regulation of focal adhesion assembly	3	1.16279	0.0401901	7422, 7010, 3791	257	21	16792	9.33407	1	0.345627	51.9247
GOTERM_BP_DIRECT	GO:0007157~heterophilic cell-cell adhesion via plasma membrane cell adhesion molecules	4	1.55039	0.0406102	7412, 6403, 6401, 3383	257	50	16792	5.22708	1	0.347547	52.299
GOTERM_BP_DIRECT	GO:0006338~chromatin remodeling	5	1.93798	0.0424627	7150, 8626, 5925, 2099, 4609	257	86	16792	3.79875	1	0.359351	53.917
GOTERM_BP_DIRECT	GO:0006928~movement of cell or subcellular component	5	1.93798	0.0424627	239, 6774, 1432, 5743, 3315	257	86	16792	3.79875	1	0.359351	53.917
GOTERM_BP_DIRECT	GO:1900087~positive regulation of G1/S transition of mitotic cell cycle	3	1.16279	0.0437739	7015, 328, 1543	257	22	16792	8.9098	1	0.367229	55.0308
GOTERM_BP_DIRECT	GO:0010165~response to X-ray	3	1.16279	0.0437739	595, 8626, 836	257	22	16792	8.9098	1	0.367229	55.0308
GOTERM_BP_DIRECT	GO:0070207~protein homotrimerization	3	1.16279	0.0437739	383, 10280, 3297	257	22	16792	8.9098	1	0.367229	55.0308
GOTERM_BP_DIRECT	GO:0046427~positive regulation of JAK-STAT cascade	3	1.16279	0.0437739	231, 1545, 3569	257	22	16792	8.9098	1	0.367229	55.0308
GOTERM_BP_DIRECT	GO:0071542~dopaminergic neuron differentiation	3	1.16279	0.0437739	6469, 7422, 3091	257	22	16792	8.9098	1	0.367229	55.0308
GOTERM_BP_DIRECT	GO:0060745~mammary gland branching involved in pregnancy	2	0.775194	0.045045	7421, 2099	257	3	16792	43.559	1	0.374698	56.0862
GOTERM_BP_DIRECT	GO:2001184~positive regulation of interleukin-12 secretion	2	0.775194	0.045045	3965, 1432	257	3	16792	43.559	1	0.374698	56.0862
GOTERM_BP_DIRECT	GO:0006725~cellular aromatic compound metabolic process	2	0.775194	0.045045	6713, 1545	257	3	16792	43.559	1	0.374698	56.0862
GOTERM_BP_DIRECT	GO:0070458~cellular detoxification of nitrogen compound	2	0.775194	0.045045	2944, 2946	257	3	16792	43.559	1	0.374698	56.0862
GOTERM_BP_DIRECT	GO:0019218~regulation of steroid metabolic process	2	0.775194	0.045045	6095, 6097	257	3	16792	43.559	1	0.374698	56.0862
GOTERM_BP_DIRECT	GO:1990646~cellular response to prolactin	2	0.775194	0.045045	3569, 4609	257	3	16792	43.559	1	0.374698	56.0862
GOTERM_BP_DIRECT	GO:0010041~response to iron(III) ion	2	0.775194	0.045045	2539, 1543	257	3	16792	43.559	1	0.374698	56.0862
GOTERM_BP_DIRECT	GO:0055098~response to low-density lipoprotein particle	2	0.775194	0.045045	6721, 5468	257	3	16792	43.559	1	0.374698	56.0862
GOTERM_BP_DIRECT	GO:0038091~positive regulation of cell proliferation by VEGF-activated platelet derived growth factor receptor signaling pathway	2	0.775194	0.045045	7422, 5159	257	3	16792	43.559	1	0.374698	56.0862
GOTERM_BP_DIRECT	GO:0060523~prostate epithelial cord elongation	2	0.775194	0.045045	6469, 2099	257	3	16792	43.559	1	0.374698	56.0862
GOTERM_BP_DIRECT	GO:0042524~negative regulation of tyrosine phosphorylation of Stat5 protein	2	0.775194	0.045045	857, 5771	257	3	16792	43.559	1	0.374698	56.0862
GOTERM_BP_DIRECT	GO:0019087~transformation of host cell by virus	2	0.775194	0.045045	3643, 4609	257	3	16792	43.559	1	0.374698	56.0862
GOTERM_BP_DIRECT	GO:0072539~T-helper 17 cell differentiation	2	0.775194	0.045045	6095, 6097	257	3	16792	43.559	1	0.374698	56.0862
GOTERM_BP_DIRECT	GO:0021697~cerebellar cortex formation	2	0.775194	0.045045	1020, 5781	257	3	16792	43.559	1	0.374698	56.0862
GOTERM_BP_DIRECT	GO:0072136~metanephric mesenchymal cell proliferation involved in metanephros development	2	0.775194	0.045045	6469, 6772	257	3	16792	43.559	1	0.374698	56.0862
GOTERM_BP_DIRECT	GO:2000544~regulation of endothelial cell chemotaxis to fibroblast growth factor	2	0.775194	0.045045	2246, 2247	257	3	16792	43.559	1	0.374698	56.0862
GOTERM_BP_DIRECT	GO:0010871~negative regulation of receptor biosynthetic process	2	0.775194	0.045045	5465, 5468	257	3	16792	43.559	1	0.374698	56.0862
GOTERM_BP_DIRECT	GO:0070212~protein poly-ADP-ribosylation	2	0.775194	0.045045	8658, 142	257	3	16792	43.559	1	0.374698	56.0862
GOTERM_BP_DIRECT	GO:0002679~respiratory burst involved in defense response	2	0.775194	0.045045	4353, 5294	257	3	16792	43.559	1	0.374698	56.0862
GOTERM_BP_DIRECT	GO:0033590~response to cobalamin	2	0.775194	0.045045	1956, 5970	257	3	16792	43.559	1	0.374698	56.0862
GOTERM_BP_DIRECT	GO:0070561~vitamin D receptor signaling pathway	2	0.775194	0.045045	5292, 7421	257	3	16792	43.559	1	0.374698	56.0862
GOTERM_BP_DIRECT	GO:0010641~positive regulation of platelet-derived growth factor receptor signaling pathway	2	0.775194	0.045045	6714, 2155	257	3	16792	43.559	1	0.374698	56.0862
GOTERM_BP_DIRECT	GO:1904339~negative regulation of dopaminergic neuron differentiation	2	0.775194	0.045045	6469, 2932	257	3	16792	43.559	1	0.374698	56.0862
GOTERM_BP_DIRECT	GO:0007418~ventral midline development	2	0.775194	0.045045	6469, 2735	257	3	16792	43.559	1	0.374698	56.0862
GOTERM_BP_DIRECT	GO:0007565~female pregnancy	5	1.93798	0.0471589	3965, 596, 3291, 2353, 5228	257	89	16792	3.6707	1	0.387557	57.7899
GOTERM_BP_DIRECT	GO:0000083~regulation of transcription involved in G1/S transition of mitotic cell cycle	3	1.16279	0.0474715	8900, 5925, 983	257	23	16792	8.52242	1	0.388497	58.0364
GOTERM_BP_DIRECT	GO:0001836~release of cytochrome c from mitochondria	3	1.16279	0.0474715	3725, 596, 598	257	23	16792	8.52242	1	0.388497	58.0364

## Sheet: GOCC results
Category	Term	Count	%	PValue	Genes	List Total	Pop Hits	Pop Total	Fold Enrichment	Bonferroni	Benjamini	FDR
GOTERM_CC_DIRECT	GO:0005829~cytosol	113	43.7984	1.81907e-21	3725, 6774, 7498, 6772, 1109, 332, 1728, 2950, 5226, 3099, 5747, 1080, 673, 3091, 2322, 3551, 1326, 3292, 3692, 207, 3297, 2944, 31, 873, 2946, 4792, 4609, 1457, 6469, 2168, 1432, 2167, 2169, 5970, 7415, 2268, 10327, 3315, 3320, 5347, 1645, 4780, 2171, 10733, 595, 8851, 596, 598, 80351, 994, 8658, 995, 993, 5770, 891, 6721, 842, 841, 240, 5781, 5894, 2050, 5578, 383, 983, 2246, 8644, 9970, 5777, …	258	3315	18224	2.40779	5.89379e-19	5.89379e-19	2.45934e-18
GOTERM_CC_DIRECT	GO:0005654~nucleoplasm	84	32.5581	5.10898e-12	3725, 6721, 4350, 841, 6774, 10855, 6772, 2002, 5578, 332, 2099, 196, 983, 2246, 9970, 9971, 2101, 10062, 6095, 5709, 3303, 2908, 3091, 8626, 5925, 3292, 3692, 6097, 207, 836, 3297, 6403, 9212, 5595, 231, 4609, 1457, 860, 11200, 5599, 2168, 1432, 5970, 7415, 1786, 6790, 5465, 8900, 7421, 3320, 5209, 367, 5347, 3659, 7376, 2171, 595, 9891, 8851, 7015, 5241, 2735, 5423, 890, 328, 7150, 1017, 7153, …	258	2784	18224	2.13125	1.65532e-09	8.27662e-10	6.90727e-09
GOTERM_CC_DIRECT	GO:0005615~extracellular space	48	18.6047	6.01614e-09	2147, 6469, 240, 7498, 760, 4353, 1956, 383, 6401, 866, 10327, 3315, 3383, 3965, 3481, 2950, 43, 7422, 2246, 2247, 558, 7276, 3486, 5444, 1509, 5228, 2155, 5328, 3558, 4314, 4313, 1281, 2065, 5320, 4318, 1401, 5054, 351, 8824, 276, 7412, 6403, 1636, 231, 3958, 3569, 4322, 5319	258	1347	18224	2.51708	1.94923e-06	6.49743e-07	8.13368e-06
GOTERM_CC_DIRECT	GO:0005737~cytoplasm	117	45.3488	1.17139e-08	151306, 6774, 6772, 1109, 332, 54106, 2099, 1576, 1728, 2950, 5159, 5747, 1080, 673, 5743, 5742, 3091, 3551, 1326, 3292, 2324, 3692, 207, 3297, 6403, 2944, 31, 2946, 1612, 4792, 6752, 6753, 6751, 2168, 2167, 1432, 5970, 7415, 3315, 7422, 3320, 5347, 1646, 4780, 2171, 595, 9891, 8851, 596, 5423, 890, 328, 598, 80351, 10499, 994, 993, 891, 6754, 6721, 841, 5781, 5894, 5578, 383, 196, 983, 3965, 224…	258	5222	18224	1.58261	3.79529e-06	9.48824e-07	1.58369e-05
GOTERM_CC_DIRECT	GO:0070062~extracellular exosome	75	29.0698	3.13141e-08	6462, 2147, 2050, 4353, 5578, 1109, 383, 3383, 983, 3481, 1728, 3965, 2950, 8644, 3486, 5777, 5444, 5583, 5159, 5226, 5328, 1080, 5320, 4318, 5709, 4363, 5792, 5742, 5644, 3692, 8824, 239, 7412, 276, 31, 5595, 231, 873, 2946, 3643, 3958, 238, 4129, 2168, 2936, 2167, 760, 1432, 7415, 866, 10327, 2268, 3315, 5515, 3320, 558, 7276, 57016, 1645, 1509, 2171, 6714, 5243, 1401, 6524, 759, 5054, 2739, 35…	258	2811	18224	1.88462	1.01457e-05	2.02915e-06	4.23359e-05
GOTERM_CC_DIRECT	GO:0043234~protein complex	23	8.91473	1.00465e-07	5423, 1080, 5781, 2168, 5743, 2908, 5664, 2322, 8626, 7153, 857, 207, 3297, 6850, 3320, 5501, 367, 7276, 4751, 5595, 238, 4609, 142	258	412	18224	3.94325	3.25502e-05	5.4251e-06	0.000135826
GOTERM_CC_DIRECT	GO:0005886~plasma membrane	95	36.8217	2.36403e-07	2147, 151306, 6774, 5732, 5894, 2050, 5731, 5578, 54106, 2099, 3383, 3480, 3481, 2950, 43, 3577, 5583, 2155, 246, 5159, 5328, 2159, 4313, 2064, 5747, 2065, 1080, 5320, 673, 4363, 5792, 2322, 3791, 2324, 11186, 207, 836, 6403, 7412, 3643, 29881, 2566, 3958, 1612, 4792, 6752, 1457, 134, 6753, 6469, 6751, 760, 1956, 5664, 2932, 6401, 1595, 2268, 768, 3315, 3757, 6850, 5515, 3320, 558, 367, 4780, 423…	258	4121	18224	1.62834	7.65918e-05	1.0942e-05	0.000319611
GOTERM_CC_DIRECT	GO:0005634~nucleus	115	44.5736	4.02714e-07	3725, 6774, 6772, 2002, 332, 2099, 2950, 43, 3486, 5159, 5226, 4313, 5747, 6095, 673, 5743, 5742, 3091, 2322, 3551, 2324, 6097, 3692, 207, 3297, 4792, 4609, 1457, 2167, 1432, 5970, 7415, 1786, 3315, 7421, 3320, 5347, 4780, 9429, 595, 9891, 8851, 596, 5241, 5423, 890, 328, 80351, 2100, 10499, 995, 993, 891, 6755, 5771, 6721, 842, 10855, 5781, 5894, 4353, 383, 196, 983, 3965, 2247, 8644, 9970, 2101…	258	5415	18224	1.50011	0.000130471	1.63098e-05	0.000544458
GOTERM_CC_DIRECT	GO:0048471~perinuclear region of cytoplasm	27	10.4651	7.95103e-07	5578, 1956, 6772, 9536, 2932, 6401, 5664, 7415, 6790, 3757, 43, 3320, 8851, 2064, 6714, 5320, 328, 3303, 4843, 1019, 80351, 857, 5468, 351, 995, 50507, 231	258	621	18224	3.07112	0.00025758	2.86233e-05	0.00107495
GOTERM_CC_DIRECT	GO:0043231~intracellular membrane-bounded organelle	25	9.68992	1.33743e-06	10855, 7415, 1595, 1576, 3480, 1543, 1544, 5444, 1545, 8851, 5447, 2735, 673, 6713, 5742, 6097, 5468, 5724, 351, 1717, 2539, 1557, 7364, 3643, 10783	258	558	18224	3.16468	0.000433233	4.33317e-05	0.00180815
GOTERM_CC_DIRECT	GO:0045121~membrane raft	15	5.81395	1.4116e-06	841, 6469, 10855, 7010, 1956, 6401, 3791, 3551, 857, 836, 3383, 351, 6530, 6532, 1509	258	206	18224	5.14337	0.000457255	4.15773e-05	0.00190844
GOTERM_CC_DIRECT	GO:0005789~endoplasmic reticulum membrane	32	12.4031	1.69444e-06	6721, 1956, 9536, 5664, 1595, 54106, 7415, 1576, 2222, 6319, 3156, 1543, 1544, 1545, 5447, 596, 3291, 5320, 6713, 3290, 5743, 5742, 3294, 1588, 857, 1586, 10280, 1717, 50507, 6916, 1557, 7364	258	862	18224	2.62221	0.000548847	4.57488e-05	0.00229081
GOTERM_CC_DIRECT	GO:0031090~organelle membrane	10	3.87597	3.77285e-06	6713, 5743, 5742, 1557, 1595, 7364, 1543, 1544, 1545, 1576	258	87	18224	8.11904	0.00122166	9.40267e-05	0.00510068
GOTERM_CC_DIRECT	GO:0043005~neuron projection	15	5.81395	7.23175e-06	6752, 6753, 841, 6714, 6751, 673, 5743, 5792, 383, 3320, 6530, 6532, 2353, 6755, 6754	258	237	18224	4.47061	0.00234035	0.00016735	0.00977671
GOTERM_CC_DIRECT	GO:0016324~apical plasma membrane	16	6.20155	1.74398e-05	5747, 2064, 2065, 1080, 5243, 7010, 1956, 5664, 54106, 10327, 857, 50506, 50507, 3320, 29881, 5159	258	291	18224	3.88375	0.00563461	0.000376632	0.0235756
GOTERM_CC_DIRECT	GO:0016020~membrane	55	21.3178	3.00843e-05	6721, 10855, 2099, 3383, 983, 3480, 6319, 43, 3577, 5777, 5228, 246, 5159, 3099, 5447, 2064, 1080, 4363, 5709, 3290, 1588, 1717, 6403, 7412, 239, 3643, 3958, 1956, 9536, 5664, 1595, 7422, 3757, 5515, 3320, 2529, 2526, 595, 8851, 596, 598, 5243, 857, 5724, 1020, 2539, 6530, 1636, 7364, 891, 2353, 5294, 590, 5295, 142	258	2200	18224	1.76589	0.0097001	0.00060903	0.0406656
GOTERM_CC_DIRECT	GO:0016323~basolateral plasma membrane	12	4.65116	5.12471e-05	134, 2064, 2065, 1080, 3320, 4363, 760, 7010, 1956, 54106, 857, 768	258	180	18224	4.70904	0.0164674	0.000976257	0.0692626
GOTERM_CC_DIRECT	GO:0005641~nuclear envelope lumen	4	1.55039	0.000147316	240, 9536, 590, 351	258	8	18224	35.3178	0.0466125	0.00264837	0.198984
GOTERM_CC_DIRECT	GO:0000922~spindle pole	9	3.48837	0.000156237	994, 8658, 1432, 5515, 5347, 4751, 891, 11186, 10783	258	109	18224	5.8323	0.0493646	0.00266091	0.211022
GOTERM_CC_DIRECT	GO:0005741~mitochondrial outer membrane	10	3.87597	0.000269074	3099, 841, 5241, 596, 4129, 4128, 5894, 598, 5501, 383	258	149	18224	4.74065	0.0834987	0.0043501	0.36317
GOTERM_CC_DIRECT	GO:0005783~endoplasmic reticulum	26	10.0775	0.000290111	6721, 134, 5578, 5664, 1595, 54106, 7415, 6319, 2222, 3156, 596, 5320, 328, 6713, 5743, 3791, 1588, 857, 1586, 10280, 8824, 1717, 7412, 5770, 2353, 5771	258	828	18224	2.21803	0.0897259	0.00446664	0.391511
GOTERM_CC_DIRECT	GO:0005576~extracellular region	41	15.8915	0.00030237	6462, 2147, 6469, 2050, 54106, 3481, 43, 7422, 2246, 3320, 2247, 7276, 3486, 5444, 1509, 5228, 4233, 2155, 5328, 3558, 2159, 4314, 4313, 1281, 2550, 5320, 4318, 7010, 1401, 3791, 5644, 2100, 2324, 5054, 351, 1636, 590, 4321, 3569, 4322, 5319	258	1610	18224	1.7988	0.0933354	0.00444385	0.408024
GOTERM_CC_DIRECT	GO:0005876~spindle microtubule	6	2.32558	0.000371768	9212, 5423, 5347, 332, 983, 6790	258	44	18224	9.63214	0.113501	0.00522436	0.501453
GOTERM_CC_DIRECT	GO:0005667~transcription factor complex	11	4.26357	0.000426247	3725, 860, 328, 5970, 3091, 1017, 8626, 1019, 196, 2353, 142	258	193	18224	4.02587	0.129018	0.00573904	0.574741
GOTERM_CC_DIRECT	GO:0043235~receptor complex	9	3.48837	0.000443676	3480, 2064, 2065, 7421, 1956, 3643, 2324, 10062, 351	258	127	18224	5.00568	0.133924	0.0057348	0.598175
GOTERM_CC_DIRECT	GO:0005739~mitochondrion	35	13.5659	0.000549632	842, 841, 4129, 5599, 2936, 5781, 4128, 1432, 5578, 4353, 2002, 2932, 983, 2950, 5515, 1543, 1545, 5447, 4313, 6714, 596, 598, 673, 328, 3303, 8626, 2100, 207, 1586, 50507, 5501, 31, 5595, 142, 4609	258	1331	18224	1.85744	0.163166	0.00682773	0.740539
GOTERM_CC_DIRECT	GO:0009986~cell surface	19	7.36434	0.000716341	6469, 1080, 5243, 1956, 7010, 3383, 351, 7412, 3757, 43, 7422, 6530, 3320, 558, 2526, 4233, 5328, 5319, 5159	258	542	18224	2.47616	0.207195	0.0085623	0.964145
GOTERM_CC_DIRECT	GO:0015630~microtubule cytoskeleton	9	3.48837	0.000733522	9891, 8900, 5515, 5347, 5595, 2101, 11186, 207, 6790	258	137	18224	4.6403	0.211599	0.00845507	0.987164
GOTERM_CC_DIRECT	GO:0000307~cyclin-dependent protein kinase holoenzyme complex	4	1.55039	0.00111248	595, 1021, 1017, 1019	258	15	18224	18.8362	0.302774	0.012359	1.49362
GOTERM_CC_DIRECT	GO:0090575~RNA polymerase II transcription factor complex	5	1.93798	0.00114609	6774, 7421, 3091, 5468, 10062	258	33	18224	10.7024	0.310332	0.0123085	1.53842
GOTERM_CC_DIRECT	GO:0005887~integral component of plasma membrane	35	13.5659	0.00157219	6752, 134, 6753, 6751, 5732, 2050, 5731, 5664, 3383, 3480, 558, 2859, 4233, 4323, 2550, 2065, 4363, 7010, 5792, 3791, 2322, 6524, 2324, 857, 10280, 5724, 351, 6403, 6530, 6532, 3643, 2566, 6755, 6754, 238	258	1415	18224	1.74717	0.399379	0.0163104	2.10477
GOTERM_CC_DIRECT	GO:0005819~spindle	8	3.10078	0.00164985	9212, 2908, 5347, 332, 5925, 207, 3315, 6790	258	121	18224	4.67013	0.414326	0.0165795	2.20766
GOTERM_CC_DIRECT	GO:0000790~nuclear chromatin	10	3.87597	0.00171309	860, 6774, 6772, 367, 5970, 8626, 3659, 2099, 10062, 5467	258	193	18224	3.65988	0.426225	0.016693	2.29138
GOTERM_CC_DIRECT	GO:0032133~chromosome passenger complex	3	1.16279	0.00192624	9212, 332, 6790	258	5	18224	42.3814	0.464581	0.0182059	2.57306
GOTERM_CC_DIRECT	GO:0005901~caveola	6	2.32558	0.00222476	6714, 5743, 5595, 6401, 3643, 857	258	65	18224	6.52021	0.514038	0.0204068	2.96629
GOTERM_CC_DIRECT	GO:0051233~spindle midzone	4	1.55039	0.00227256	9212, 5347, 6790, 351	258	19	18224	14.8707	0.521523	0.0202681	3.02911
GOTERM_CC_DIRECT	GO:0005813~centrosome	15	5.81395	0.00303762	328, 598, 1017, 5664, 2932, 6790, 983, 994, 1021, 2539, 4751, 5347, 891, 4780, 10733	258	426	18224	2.48717	0.626817	0.0262885	4.0296
GOTERM_CC_DIRECT	GO:0005788~endoplasmic reticulum lumen	9	3.48837	0.00600821	8824, 2159, 1281, 2147, 6469, 5743, 2322, 590, 2155	258	192	18224	3.31105	0.858085	0.0500846	7.82438
GOTERM_CC_DIRECT	GO:0005925~focal adhesion	13	5.03876	0.00979353	5747, 3303, 1956, 7010, 857, 3315, 3383, 50507, 5501, 5595, 4323, 5328, 5159	258	391	18224	2.3485	0.958776	0.0785094	12.4586
GOTERM_CC_DIRECT	GO:0030496~midbody	7	2.71318	0.00999541	9212, 5501, 5347, 4751, 332, 983, 6790	258	129	18224	3.83294	0.961412	0.0781476	12.6996
GOTERM_CC_DIRECT	GO:0000784~nuclear chromosome, telomeric region	7	2.71318	0.010359	8658, 7015, 328, 5501, 80351, 142, 983	258	130	18224	3.80346	0.965741	0.0789935	13.1321
GOTERM_CC_DIRECT	GO:0005811~lipid particle	5	1.93798	0.0140677	2167, 7415, 857, 10280, 246	258	66	18224	5.35119	0.98985	0.103532	17.4315
GOTERM_CC_DIRECT	GO:0043025~neuronal cell body	11	4.26357	0.0142912	134, 1020, 8851, 1728, 3320, 5792, 2002, 5664, 383, 2932, 1586	258	315	18224	2.46664	0.990569	0.102785	17.6842
GOTERM_CC_DIRECT	GO:0031234~extrinsic component of cytoplasmic side of plasma membrane	5	1.93798	0.0155548	6714, 5747, 6850, 2268, 246	258	68	18224	5.1938	0.993776	0.109026	19.0994
GOTERM_CC_DIRECT	GO:0005730~nucleolus	21	8.13953	0.0191697	9891, 7015, 328, 6772, 7150, 7153, 1019, 3692, 6097, 768, 2246, 50507, 5501, 31, 4751, 5347, 2101, 5777, 10733, 142, 4609	258	857	18224	1.73086	0.99811	0.130087	23.0247
GOTERM_CC_DIRECT	GO:0000781~chromosome, telomeric region	4	1.55039	0.0269584	11200, 8658, 7015, 1017	258	46	18224	6.14223	0.999857	0.175095	30.8902
GOTERM_CC_DIRECT	GO:0097124~cyclin A2-CDK2 complex	2	0.775194	0.0280065	890, 1017	258	2	18224	70.6357	0.999899	0.177841	31.8898
GOTERM_CC_DIRECT	GO:0097123~cyclin A1-CDK2 complex	2	0.775194	0.0280065	8900, 1017	258	2	18224	70.6357	0.999899	0.177841	31.8898
GOTERM_CC_DIRECT	GO:0005578~proteinaceous extracellular matrix	9	3.48837	0.0365808	4314, 4313, 6469, 2246, 7422, 10855, 4318, 4321, 4322	258	268	18224	2.37209	0.999994	0.222405	39.5792
GOTERM_CC_DIRECT	GO:0000228~nuclear chromosome	4	1.55039	0.038744	3725, 7150, 332, 7153	258	53	18224	5.33099	0.999997	0.229935	41.3878
GOTERM_CC_DIRECT	GO:0016533~cyclin-dependent protein kinase 5 holoenzyme complex	2	0.775194	0.0417153	1020, 8851	258	3	18224	47.0904	0.999999	0.241274	43.7903
GOTERM_CC_DIRECT	GO:0031594~neuromuscular junction	4	1.55039	0.0425192	1020, 8851, 43, 351	258	55	18224	5.13714	0.999999	0.241212	44.4246
GOTERM_CC_DIRECT	GO:0031093~platelet alpha granule lumen	4	1.55039	0.0425192	3481, 7422, 5054, 351	258	55	18224	5.13714	0.999999	0.241212	44.4246

## Sheet: GOMF results
Category	Term	Count	%	PValue	Genes	List Total	Pop Hits	Pop Total	Fold Enrichment	Bonferroni	Benjamini	FDR
GOTERM_MF_DIRECT	GO:0019899~enzyme binding	39	15.1163	1.56103e-22	3725, 5599, 1432, 5894, 5578, 1956, 6772, 332, 2099, 1576, 3965, 367, 1543, 1544, 5583, 5159, 595, 5447, 6714, 5241, 1080, 5423, 3303, 5743, 3091, 7153, 80351, 2100, 857, 5468, 207, 351, 2944, 1557, 5770, 2946, 590, 4792, 142	258	333	16881	7.663	1.0615e-19	1.0615e-19	2.34499e-19
GOTERM_MF_DIRECT	GO:0004879~RNA polymerase II transcription factor activity, ligand-activated sequence-specific DNA binding	15	5.81395	6.94881e-17	6095, 6774, 2099, 2100, 196, 5468, 6097, 5467, 5465, 367, 9970, 7376, 2101, 9971, 10062	258	36	16881	27.2626	7.54952e-14	3.77476e-14	1.66533e-13
GOTERM_MF_DIRECT	GO:0004672~protein kinase activity	33	12.7907	7.07512e-16	1457, 11200, 1432, 5894, 5578, 1956, 2932, 983, 6790, 6850, 5347, 5583, 4233, 595, 9891, 8851, 5747, 6714, 2064, 2065, 673, 7010, 1017, 1019, 3551, 1326, 207, 1020, 9212, 4751, 5294, 1612, 10783	258	359	16881	6.01448	4.52971e-13	1.5099e-13	9.99201e-13
GOTERM_MF_DIRECT	GO:0003707~steroid hormone receptor activity	16	6.20155	3.37051e-15	6095, 5241, 2908, 2099, 2100, 5468, 6097, 5467, 5465, 7421, 367, 9970, 7376, 2101, 9971, 10062	258	56	16881	18.6944	2.26485e-12	5.66214e-13	5.00711e-12
GOTERM_MF_DIRECT	GO:0019901~protein kinase binding	32	12.4031	1.73777e-14	842, 11200, 6774, 1956, 5970, 2932, 2268, 3315, 6790, 6850, 5347, 5777, 5159, 595, 8851, 5747, 890, 598, 3091, 3551, 857, 3297, 1020, 994, 995, 993, 5501, 5770, 891, 10783, 5771, 142	258	376	16881	5.56853	1.18527e-11	2.37055e-12	2.61791e-11
GOTERM_MF_DIRECT	GO:0004714~transmembrane receptor protein tyrosine kinase activity	13	5.03876	2.28657e-13	2064, 2065, 2050, 7010, 1956, 3791, 2322, 2324, 3480, 558, 3643, 4233, 238	258	38	16881	22.384	1.5552e-10	2.592e-11	3.4357e-10
GOTERM_MF_DIRECT	GO:0004713~protein tyrosine kinase activity	18	6.97674	1.90653e-11	5747, 2064, 6714, 2065, 7010, 1956, 3791, 2268, 3480, 2246, 6850, 2247, 3320, 558, 3643, 4233, 238, 5159	258	133	16881	8.85522	1.29644e-08	1.85206e-09	2.86401e-08
GOTERM_MF_DIRECT	GO:0004674~protein serine/threonine kinase activity	28	10.8527	2.39576e-11	1457, 11200, 5599, 1432, 5894, 5578, 2932, 983, 6790, 6850, 5347, 5583, 10733, 9891, 673, 1017, 1019, 3551, 1326, 207, 1020, 5292, 9212, 4751, 5595, 5294, 1612, 10783	258	376	16881	4.87246	1.62912e-08	2.0364e-09	3.59894e-08
GOTERM_MF_DIRECT	GO:0005515~protein binding	186	72.093	3.81959e-11	3725, 2147, 6774, 6772, 2002, 332, 2099, 3480, 1728, 3481, 2950, 43, 3486, 3156, 5228, 2155, 5159, 2159, 3099, 4314, 4313, 6095, 5747, 5447, 1281, 1080, 4318, 673, 5743, 3091, 2322, 3551, 2324, 1326, 3692, 6097, 207, 3297, 6403, 276, 31, 2946, 4792, 1612, 4609, 6752, 1457, 6753, 6469, 2168, 1432, 2169, 5970, 6401, 7415, 2268, 10327, 1786, 3315, 7422, 3320, 7421, 5347, 1645, 1509, 4780, 2171, 4233…	258	8785	16881	1.38532	2.59732e-08	2.88591e-09	5.73782e-08
GOTERM_MF_DIRECT	GO:0005524~ATP binding	58	22.4806	5.7998e-11	2050, 5894, 5578, 983, 3480, 5583, 5159, 3099, 2064, 5747, 2065, 1080, 673, 4363, 3303, 2322, 3791, 3551, 1326, 2324, 207, 9212, 31, 4751, 5595, 3643, 1612, 238, 1457, 860, 11200, 5599, 1432, 1956, 2932, 7415, 2268, 6790, 6850, 3320, 5209, 558, 5347, 10733, 4233, 9429, 9891, 6714, 5243, 7010, 1017, 7153, 1019, 1020, 1021, 5292, 5294, 10783	258	1495	16881	2.53843	3.94386e-08	3.94386e-09	8.71251e-08
GOTERM_MF_DIRECT	GO:0005496~steroid binding	10	3.87597	1.40952e-10	6462, 5241, 3291, 2908, 367, 2101, 2100, 866, 2099, 1576	258	27	16881	24.2334	9.58474e-08	8.7134e-09	2.1174e-07
GOTERM_MF_DIRECT	GO:0016491~oxidoreductase activity	20	7.75194	2.31512e-10	5447, 4129, 2936, 4128, 328, 3290, 6713, 3294, 10327, 1576, 2222, 6319, 50507, 8644, 1557, 231, 1646, 1645, 1543, 1544	258	200	16881	6.54302	1.57428e-07	1.3119e-08	3.47779e-07
GOTERM_MF_DIRECT	GO:0042802~identical protein binding	38	14.7287	2.4251e-10	3725, 841, 11200, 6774, 5894, 1956, 6772, 5970, 332, 7415, 2099, 3315, 3480, 1728, 7422, 3757, 3320, 7276, 10733, 2064, 596, 2065, 598, 4318, 673, 8626, 5925, 857, 5468, 207, 3297, 351, 2539, 590, 4792, 1612, 142, 238	258	749	16881	3.31956	1.64907e-07	1.26852e-08	3.64301e-07
GOTERM_MF_DIRECT	GO:0020037~heme binding	16	6.20155	2.70029e-09	6714, 4843, 5743, 4353, 5742, 1595, 1588, 1586, 1576, 50506, 50507, 6916, 1557, 1543, 1544, 1545	258	137	16881	7.64149	1.8362e-06	1.31157e-07	4.05641e-06
GOTERM_MF_DIRECT	GO:0008134~transcription factor binding	21	8.13953	1.44011e-08	3725, 595, 6095, 596, 6774, 5970, 3091, 5925, 2099, 196, 5468, 5467, 10499, 5465, 5292, 367, 2353, 4792, 5295, 4609, 142	258	284	16881	4.83815	9.79268e-06	6.52848e-07	2.16334e-05
GOTERM_MF_DIRECT	GO:0001077~transcriptional activator activity, RNA polymerase II core promoter proximal region sequence-specific binding	19	7.36434	2.29304e-08	3725, 860, 5241, 6774, 2002, 2908, 5970, 3091, 8626, 2099, 5465, 367, 3659, 9971, 7376, 2101, 2353, 10062, 4609	258	236	16881	5.26769	1.55926e-05	9.74543e-07	3.44463e-05
GOTERM_MF_DIRECT	GO:0016301~kinase activity	19	7.36434	3.16935e-08	1457, 8851, 2064, 6714, 5599, 5894, 673, 5578, 2932, 1017, 207, 1020, 5347, 5595, 5294, 5295, 1612, 238, 5328	258	241	16881	5.1584	2.15513e-05	1.26774e-06	4.76102e-05
GOTERM_MF_DIRECT	GO:0019903~protein phosphatase binding	11	4.26357	3.53306e-08	2064, 6774, 3320, 1432, 1956, 4751, 7415, 2324, 5468, 5295, 4233	258	63	16881	11.4243	2.40245e-05	1.33471e-06	5.30739e-05
GOTERM_MF_DIRECT	GO:0043565~sequence-specific DNA binding	27	10.4651	1.03208e-07	3725, 6095, 596, 2735, 5241, 2002, 2908, 3091, 8626, 2100, 2099, 6097, 5468, 5467, 3297, 5465, 7421, 367, 3659, 9970, 2101, 7376, 9971, 2353, 4780, 10062, 4609	258	518	16881	3.41046	7.01787e-05	3.69374e-06	0.000155039
GOTERM_MF_DIRECT	GO:0004716~receptor signaling protein tyrosine kinase activity	6	2.32558	1.86278e-07	2064, 2065, 6850, 1956, 3791, 3643	258	10	16881	39.2581	0.000126661	6.33342e-06	0.000279828
GOTERM_MF_DIRECT	GO:0004994~somatostatin receptor activity	5	1.93798	2.59322e-07	6752, 6753, 6751, 6755, 6754	258	5	16881	65.4302	0.000176323	8.39705e-06	0.000389555
GOTERM_MF_DIRECT	GO:0000978~RNA polymerase II core promoter proximal region sequence-specific DNA binding	21	8.13953	5.48307e-07	3725, 6721, 860, 5241, 2735, 6774, 2002, 6772, 2908, 5970, 2099, 3297, 10499, 5465, 367, 3659, 7376, 2101, 2353, 10062, 4609	258	355	16881	3.87052	0.000372779	1.69475e-05	0.000823669
GOTERM_MF_DIRECT	GO:0005506~iron ion binding	14	5.42636	6.29441e-07	240, 7498, 1595, 1588, 1586, 1576, 239, 6319, 6916, 1557, 1543, 1544, 1545, 246	258	153	16881	5.98708	0.000427929	1.86094e-05	0.000945548
GOTERM_MF_DIRECT	GO:0004032~alditol:NADP+ 1-oxidoreductase activity	5	1.93798	1.772e-06	8644, 231, 1646, 1645, 10327	258	7	16881	46.7359	0.00120424	5.02055e-05	0.00266189
GOTERM_MF_DIRECT	GO:0004033~aldo-keto reductase (NADP) activity	6	2.32558	2.08538e-06	8644, 1109, 231, 57016, 1645, 10327	258	15	16881	26.1721	0.00141705	5.67207e-05	0.00313263
GOTERM_MF_DIRECT	GO:0046982~protein heterodimerization activity	23	8.91473	2.73452e-06	3725, 134, 2064, 596, 2065, 5894, 598, 673, 1956, 5970, 332, 3091, 3551, 7153, 196, 857, 5467, 7422, 558, 7276, 2353, 5228, 5295	258	465	16881	3.23633	0.00185775	7.15157e-05	0.00410774
GOTERM_MF_DIRECT	GO:0032052~bile acid binding	5	1.93798	3.50156e-06	2168, 1646, 9971, 1645, 5319	258	8	16881	40.8939	0.00237823	8.81838e-05	0.00525995
GOTERM_MF_DIRECT	GO:0016655~oxidoreductase activity, acting on NAD(P)H, quinone or similar compound as acceptor	5	1.93798	3.50156e-06	8644, 1109, 873, 1646, 1645	258	8	16881	40.8939	0.00237823	8.81838e-05	0.00525995
GOTERM_MF_DIRECT	GO:0046934~phosphatidylinositol-4,5-bisphosphate 3-kinase activity	9	3.48837	4.30128e-06	2064, 2065, 2246, 5781, 2247, 1956, 5294, 5295, 5159	258	62	16881	9.49794	0.0029206	0.000104454	0.00646122
GOTERM_MF_DIRECT	GO:0009055~electron carrier activity	10	3.87597	9.21314e-06	5447, 4129, 2936, 50507, 7498, 1109, 231, 1588, 10327, 1544	258	90	16881	7.27003	0.00624538	0.00021601	0.0138392
GOTERM_MF_DIRECT	GO:0004693~cyclin-dependent protein serine/threonine kinase activity	7	2.71318	1.10459e-05	1020, 8851, 1021, 1017, 891, 1019, 983	258	34	16881	13.4709	0.00748309	0.000250343	0.0165919
GOTERM_MF_DIRECT	GO:0042803~protein homodimerization activity	28	10.8527	1.95022e-05	3725, 11200, 4129, 7498, 6772, 5970, 332, 3757, 7422, 43, 3320, 3156, 5444, 5228, 9429, 2065, 7015, 596, 598, 4843, 5743, 2322, 7153, 3551, 2539, 2944, 6532, 2946	258	730	16881	2.50965	0.0131741	0.000427703	0.0292924
GOTERM_MF_DIRECT	GO:0008144~drug binding	9	3.48837	1.99671e-05	5465, 2950, 2168, 1636, 7153, 29881, 5468, 5467, 10280	258	76	16881	7.74832	0.013486	0.000424215	0.0299905
GOTERM_MF_DIRECT	GO:0004497~monooxygenase activity	8	3.10078	2.7088e-05	6916, 1557, 1595, 1588, 1543, 1544, 1545, 1576	258	58	16881	9.02486	0.0182515	0.000558029	0.0406842
GOTERM_MF_DIRECT	GO:0005178~integrin binding	10	3.87597	3.21574e-05	7412, 6714, 1281, 2246, 6850, 1956, 3791, 5771, 4323, 3383	258	105	16881	6.23145	0.02163	0.000642952	0.0482963
GOTERM_MF_DIRECT	GO:0016712~oxidoreductase activity, acting on paired donors, with incorporation or reduction of molecular oxygen, reduced flavin or flavoprotein as one donor, and incorporation of one atom of oxygen	5	1.93798	6.27678e-05	1588, 1543, 1544, 1545, 1576	258	15	16881	21.8101	0.0417853	0.00121878	0.0942489
GOTERM_MF_DIRECT	GO:0003700~transcription factor activity, sequence-specific DNA binding	32	12.4031	6.44583e-05	3725, 6721, 860, 6774, 2002, 6772, 5970, 196, 2099, 5465, 7421, 367, 3659, 9970, 9971, 7376, 2101, 4780, 10062, 6095, 5241, 2908, 3091, 8626, 5925, 2100, 6097, 5468, 5467, 3297, 2353, 4609	258	961	16881	2.17874	0.0428863	0.00121684	0.0967861
GOTERM_MF_DIRECT	GO:0019825~oxygen binding	7	2.71318	7.47379e-05	1557, 1588, 1543, 1544, 1586, 1545, 1576	258	47	16881	9.74493	0.0495538	0.00137267	0.112213
GOTERM_MF_DIRECT	GO:0032403~protein complex binding	13	5.03876	7.77103e-05	595, 841, 328, 5792, 2908, 5970, 2322, 1019, 836, 5465, 5501, 4792, 4609	258	206	16881	4.12909	0.0514731	0.00138969	0.116674
GOTERM_MF_DIRECT	GO:0008270~zinc ion binding	36	13.9535	9.41337e-05	6469, 760, 5578, 761, 332, 2099, 1786, 768, 5465, 7421, 367, 9970, 2101, 7376, 9971, 10062, 4323, 4314, 4313, 6095, 5241, 4318, 2908, 2100, 6097, 11186, 5468, 759, 5467, 2739, 8658, 1636, 5770, 4321, 4322, 142	258	1169	16881	2.01496	0.062008	0.00164004	0.141315
GOTERM_MF_DIRECT	GO:0005158~insulin receptor binding	6	2.32558	9.66782e-05	3480, 6714, 3481, 5781, 5770, 5295	258	31	16881	12.6639	0.0636298	0.00164226	0.145132
GOTERM_MF_DIRECT	GO:0003682~chromatin binding	18	6.97674	0.000108508	3725, 860, 2735, 2168, 4353, 1956, 2002, 7150, 5970, 8626, 7153, 2099, 1786, 5468, 983, 10499, 367, 2353	258	391	16881	3.01213	0.0711328	0.00179812	0.162878
GOTERM_MF_DIRECT	GO:0004725~protein tyrosine phosphatase activity	9	3.48837	0.000144007	994, 995, 5781, 993, 5792, 5770, 52, 5777, 5771	258	100	16881	5.88872	0.093289	0.00232899	0.21611
GOTERM_MF_DIRECT	GO:0005504~fatty acid binding	5	1.93798	0.000169884	2168, 2167, 2169, 2171, 5467	258	19	16881	17.2185	0.109107	0.00268315	0.254897
GOTERM_MF_DIRECT	GO:0043548~phosphatidylinositol 3-kinase binding	5	1.93798	0.000169884	3480, 558, 3643, 5295, 5159	258	19	16881	17.2185	0.109107	0.00268315	0.254897
GOTERM_MF_DIRECT	GO:0050661~NADP binding	6	2.32558	0.000175768	1717, 5447, 2936, 2539, 4843, 3156	258	35	16881	11.2166	0.112665	0.00271297	0.263715
GOTERM_MF_DIRECT	GO:0030235~nitric-oxide synthase regulator activity	4	1.55039	0.000184574	3320, 1956, 2099, 207	258	8	16881	32.7151	0.117964	0.00278549	0.276911
GOTERM_MF_DIRECT	GO:0042923~neuropeptide binding	5	1.93798	0.000209826	6752, 6753, 6751, 6755, 6754	258	20	16881	16.3576	0.132983	0.00309729	0.314739
GOTERM_MF_DIRECT	GO:0005102~receptor binding	16	6.20155	0.000351916	6753, 5747, 6714, 2147, 5241, 4843, 3303, 857, 5054, 5921, 351, 367, 2946, 2155, 5319, 5159	258	353	16881	2.96568	0.212856	0.0050795	0.527348
GOTERM_MF_DIRECT	GO:0005088~Ras guanyl-nucleotide exchange factor activity	9	3.48837	0.000376477	5747, 2064, 2065, 2246, 2247, 7010, 1956, 5159, 3558	258	115	16881	5.12063	0.225899	0.00532022	0.564056
GOTERM_MF_DIRECT	GO:0050660~flavin adenine dinucleotide binding	7	2.71318	0.000420643	5447, 4129, 2936, 6713, 50507, 7498, 4843	258	64	16881	7.15643	0.248811	0.00582172	0.630034
GOTERM_MF_DIRECT	GO:0044212~transcription regulatory region DNA binding	12	4.65116	0.000434572	3725, 6721, 2735, 6774, 367, 5970, 8626, 196, 2353, 5468, 4780, 10062	258	213	16881	3.68621	0.255895	0.00589403	0.650833
GOTERM_MF_DIRECT	GO:0016303~1-phosphatidylinositol-3-kinase activity	6	2.32558	0.000472027	2246, 5781, 2247, 54106, 5294, 5295	258	43	16881	9.1298	0.274616	0.0062754	0.706741
GOTERM_MF_DIRECT	GO:0043560~insulin receptor substrate binding	4	1.55039	0.000525705	3480, 5781, 3643, 5295	258	11	16881	23.7928	0.300629	0.00685282	0.786815
GOTERM_MF_DIRECT	GO:0043295~glutathione binding	4	1.55039	0.000525705	2950, 2944, 9536, 2946	258	11	16881	23.7928	0.300629	0.00685282	0.786815
GOTERM_MF_DIRECT	GO:0004721~phosphoprotein phosphatase activity	6	2.32558	0.000584479	994, 995, 5781, 5515, 993, 5501	258	45	16881	8.72403	0.328044	0.00747311	0.874422
GOTERM_MF_DIRECT	GO:0046875~ephrin receptor binding	5	1.93798	0.000602617	1020, 8851, 6714, 5770, 5294	258	26	16881	12.5827	0.336285	0.00756206	0.901442
GOTERM_MF_DIRECT	GO:0047086~ketosteroid monooxygenase activity	3	1.16279	0.000685689	8644, 1646, 1645	258	3	16881	65.4302	0.372762	0.00844466	1.02511
GOTERM_MF_DIRECT	GO:0047718~indanol dehydrogenase activity	3	1.16279	0.000685689	8644, 57016, 1645	258	3	16881	65.4302	0.372762	0.00844466	1.02511
GOTERM_MF_DIRECT	GO:0051721~protein phosphatase 2A binding	5	1.93798	0.000699024	596, 6772, 3156, 5770, 207	258	27	16881	12.1167	0.378427	0.00845517	1.04495
GOTERM_MF_DIRECT	GO:0019838~growth factor binding	5	1.93798	0.000699024	2064, 2065, 7010, 3791, 2324	258	27	16881	12.1167	0.378427	0.00845517	1.04495
GOTERM_MF_DIRECT	GO:0070330~aromatase activity	5	1.93798	0.000699024	1588, 1543, 1544, 1545, 1576	258	27	16881	12.1167	0.378427	0.00845517	1.04495
GOTERM_MF_DIRECT	GO:0042826~histone deacetylase binding	8	3.10078	0.000943939	595, 5599, 3320, 3303, 5970, 3091, 7153, 142	258	102	16881	5.13178	0.473857	0.0112031	1.40865
GOTERM_MF_DIRECT	GO:0051059~NF-kappaB binding	5	1.93798	0.00105319	328, 5970, 2932, 4792, 5467	258	30	16881	10.905	0.511562	0.0122782	1.57048
GOTERM_MF_DIRECT	GO:0004089~carbonate dehydratase activity	4	1.55039	0.00112116	760, 761, 759, 768	258	14	16881	18.6944	0.533648	0.0128459	1.67104
GOTERM_MF_DIRECT	GO:0018636~phenanthrene 9,10-monooxygenase activity	3	1.16279	0.00135758	8644, 1646, 1645	258	4	16881	49.0727	0.602986	0.0152785	2.02008
GOTERM_MF_DIRECT	GO:0047115~trans-1,2-dihydrobenzene-1,2-diol dehydrogenase activity	3	1.16279	0.00135758	8644, 1646, 1645	258	4	16881	49.0727	0.602986	0.0152785	2.02008
GOTERM_MF_DIRECT	GO:0035173~histone kinase activity	3	1.16279	0.00135758	1017, 891, 983	258	4	16881	49.0727	0.602986	0.0152785	2.02008
GOTERM_MF_DIRECT	GO:0043125~ErbB-3 class receptor binding	3	1.16279	0.00135758	1020, 2064, 5295	258	4	16881	49.0727	0.602986	0.0152785	2.02008
GOTERM_MF_DIRECT	GO:0046965~retinoid X receptor binding	4	1.55039	0.00138576	7421, 7376, 9971, 5468	258	15	16881	17.4481	0.61053	0.0153396	2.06159
GOTERM_MF_DIRECT	GO:0031625~ubiquitin protein ligase binding	13	5.03876	0.00154005	841, 11200, 596, 3303, 1956, 5970, 3091, 2932, 7415, 5925, 6790, 3757, 4792	258	287	16881	2.96374	0.649377	0.0167619	2.28867
GOTERM_MF_DIRECT	GO:0016705~oxidoreductase activity, acting on paired donors, with incorporation or reduction of molecular oxygen	6	2.32558	0.00172756	6916, 1557, 1595, 1588, 1545, 1576	258	57	16881	6.88739	0.691415	0.0184897	2.56396
GOTERM_MF_DIRECT	GO:0004252~serine-type endopeptidase activity	12	4.65116	0.00188398	2159, 4314, 4313, 2147, 4318, 5644, 4321, 1509, 4322, 4323, 2155, 5328	258	255	16881	3.07907	0.722606	0.0198368	2.79306
GOTERM_MF_DIRECT	GO:0043559~insulin binding	3	1.16279	0.00223991	3480, 3643, 5295	258	5	16881	39.2581	0.782345	0.0231861	3.31248
GOTERM_MF_DIRECT	GO:0001948~glycoprotein binding	6	2.32558	0.00308893	6403, 6469, 3320, 1956, 2155, 5921	258	65	16881	6.03971	0.877999	0.031372	4.54107
GOTERM_MF_DIRECT	GO:0030332~cyclin binding	4	1.55039	0.00328234	1021, 1017, 1019, 983	258	20	16881	13.086	0.893079	0.0328176	4.8189
GOTERM_MF_DIRECT	GO:0008131~primary amine oxidase activity	3	1.16279	0.00332615	7412, 4129, 4128	258	6	16881	32.7151	0.896227	0.032768	4.88171
GOTERM_MF_DIRECT	GO:0004064~arylesterase activity	3	1.16279	0.00332615	760, 5444, 759	258	6	16881	32.7151	0.896227	0.032768	4.88171
GOTERM_MF_DIRECT	GO:0001046~core promoter sequence-specific DNA binding	5	1.93798	0.00406405	6095, 7150, 2100, 2099, 5468	258	43	16881	7.60817	0.937287	0.0393385	5.93413
GOTERM_MF_DIRECT	GO:0004601~peroxidase activity	4	1.55039	0.00433578	50506, 5743, 4353, 5742	258	22	16881	11.8964	0.947908	0.0413321	6.31894
GOTERM_MF_DIRECT	GO:0004709~MAP kinase kinase kinase activity	4	1.55039	0.00433578	673, 5894, 1956, 1326	258	22	16881	11.8964	0.947908	0.0413321	6.31894
GOTERM_MF_DIRECT	GO:0005021~vascular endothelial growth factor-activated receptor activity	3	1.16279	0.00460994	3791, 2322, 2324	258	7	16881	28.0415	0.956804	0.0432887	6.70568
GOTERM_MF_DIRECT	GO:0001758~retinal dehydrogenase activity	3	1.16279	0.00460994	8644, 1109, 57016	258	7	16881	28.0415	0.956804	0.0432887	6.70568
GOTERM_MF_DIRECT	GO:0047035~testosterone dehydrogenase (NAD+) activity	3	1.16279	0.00460994	8644, 3294, 3292	258	7	16881	28.0415	0.956804	0.0432887	6.70568
GOTERM_MF_DIRECT	GO:0097110~scaffold protein binding	5	1.93798	0.00603994	6714, 841, 3757, 5595, 3551	258	48	16881	6.81565	0.983749	0.0556108	8.69893
GOTERM_MF_DIRECT	GO:0004726~non-membrane spanning protein tyrosine phosphatase activity	3	1.16279	0.00608506	5781, 52, 5771	258	8	16881	24.5363	0.984243	0.0552698	8.76116
GOTERM_MF_DIRECT	GO:0005113~patched binding	3	1.16279	0.00608506	6469, 891, 857	258	8	16881	24.5363	0.984243	0.0552698	8.76116
GOTERM_MF_DIRECT	GO:0008395~steroid hydroxylase activity	4	1.55039	0.00700003	1557, 1588, 1543, 1576	258	26	16881	10.0662	0.991577	0.0625115	10.0148
GOTERM_MF_DIRECT	GO:0051879~Hsp90 protein binding	4	1.55039	0.00778765	1457, 3091, 3791, 196	258	27	16881	9.69337	0.995089	0.0684305	11.081
GOTERM_MF_DIRECT	GO:0046983~protein dimerization activity	8	3.10078	0.00815126	10499, 6721, 2064, 10855, 6774, 367, 196, 4609	258	150	16881	3.48961	0.996173	0.0706141	11.5693
GOTERM_MF_DIRECT	GO:0004175~endopeptidase activity	5	1.93798	0.00914636	4314, 4318, 1636, 5664, 4321	258	54	16881	6.05835	0.998066	0.0779398	12.8927
GOTERM_MF_DIRECT	GO:0016504~peptidase activator activity	3	1.16279	0.00958512	857, 4323, 351	258	10	16881	19.6291	0.998569	0.0805371	13.4704
GOTERM_MF_DIRECT	GO:0001223~transcription coactivator binding	3	1.16279	0.00958512	5465, 6095, 7015	258	10	16881	19.6291	0.998569	0.0805371	13.4704
GOTERM_MF_DIRECT	GO:0008201~heparin binding	8	3.10078	0.0113853	6403, 2246, 7422, 2247, 5792, 4353, 5228, 351	258	160	16881	3.27151	0.999585	0.0938608	15.8031
GOTERM_MF_DIRECT	GO:0008083~growth factor activity	8	3.10078	0.0121318	3481, 2147, 2246, 7422, 2247, 3569, 5228, 3558	258	162	16881	3.23112	0.999752	0.0985506	16.7532
GOTERM_MF_DIRECT	GO:0003677~DNA binding	38	14.7287	0.0132866	3725, 860, 4350, 6774, 6772, 5970, 196, 2099, 1786, 5465, 7421, 367, 3659, 9970, 7376, 2101, 4780, 10062, 6095, 7015, 5241, 2735, 5423, 328, 2908, 7150, 8626, 7153, 5925, 2100, 6097, 5468, 5467, 3297, 351, 2353, 142, 4609	258	1674	16881	1.48527	0.999888	0.106215	18.2031
GOTERM_MF_DIRECT	GO:0031994~insulin-like growth factor I binding	3	1.16279	0.0137794	3480, 3486, 3643	258	12	16881	16.3576	0.99992	0.10869	18.8146
GOTERM_MF_DIRECT	GO:0001784~phosphotyrosine binding	3	1.16279	0.0161227	5595, 2268, 5777	258	13	16881	15.0993	0.999984	0.12468	21.6646
GOTERM_MF_DIRECT	GO:0097153~cysteine-type endopeptidase activity involved in apoptotic process	3	1.16279	0.0161227	842, 841, 836	258	13	16881	15.0993	0.999984	0.12468	21.6646
GOTERM_MF_DIRECT	GO:0003705~transcription factor activity, RNA polymerase II distal enhancer sequence-specific binding	5	1.93798	0.0181071	3725, 2735, 5970, 3091, 9971	258	66	16881	4.95684	0.999996	0.137504	24.0048
GOTERM_MF_DIRECT	GO:0016702~oxidoreductase activity, acting on single donors with incorporation of molecular oxygen, incorporation of two atoms of oxygen	3	1.16279	0.018623	239, 240, 246	258	14	16881	14.0208	0.999997	0.139627	24.6024
GOTERM_MF_DIRECT	GO:0004707~MAP kinase activity	3	1.16279	0.018623	5599, 1432, 5595	258	14	16881	14.0208	0.999997	0.139627	24.6024
GOTERM_MF_DIRECT	GO:0005159~insulin-like growth factor receptor binding	3	1.16279	0.0212749	3481, 3643, 5295	258	15	16881	13.086	1	0.156365	27.6056
GOTERM_MF_DIRECT	GO:0001190~transcriptional activator activity, RNA polymerase II transcription factor binding	3	1.16279	0.0240732	3725, 5465, 9971	258	16	16881	12.2682	1	0.173421	30.6535
GOTERM_MF_DIRECT	GO:0031434~mitogen-activated protein kinase kinase binding	3	1.16279	0.0240732	673, 5894, 1636	258	16	16881	12.2682	1	0.173421	30.6535
GOTERM_MF_DIRECT	GO:0031072~heat shock protein binding	4	1.55039	0.0258819	134, 3303, 4792, 3297	258	42	16881	6.23145	1	0.18342	32.5593
GOTERM_MF_DIRECT	GO:0051117~ATPase binding	5	1.93798	0.0263325	5241, 367, 7376, 857, 2099	258	74	16881	4.42096	1	0.184447	33.0263
GOTERM_MF_DIRECT	GO:0042626~ATPase activity, coupled to transmembrane movement of substances	4	1.55039	0.0292085	1080, 4363, 5243, 9429	258	44	16881	5.9482	1	0.200664	35.9374
GOTERM_MF_DIRECT	GO:0004222~metalloendopeptidase activity	6	2.32558	0.0292976	4314, 4313, 4318, 4321, 4322, 4323	258	113	16881	3.47417	1	0.199243	36.0256
GOTERM_MF_DIRECT	GO:0038052~RNA polymerase II transcription factor activity, estrogen-activated sequence-specific DNA binding	2	0.775194	0.0302175	2100, 2099	258	2	16881	65.4302	1	0.202913	36.9303
GOTERM_MF_DIRECT	GO:0047977~hepoxilin-epoxide hydrolase activity	2	0.775194	0.0302175	239, 246	258	2	16881	65.4302	1	0.202913	36.9303
GOTERM_MF_DIRECT	GO:0003990~acetylcholinesterase activity	2	0.775194	0.0302175	43, 590	258	2	16881	65.4302	1	0.202913	36.9303
GOTERM_MF_DIRECT	GO:0003845~11-beta-hydroxysteroid dehydrogenase [NAD(P)] activity	2	0.775194	0.0302175	3291, 3290	258	2	16881	65.4302	1	0.202913	36.9303
GOTERM_MF_DIRECT	GO:0038181~bile acid receptor activity	2	0.775194	0.0302175	151306, 9971	258	2	16881	65.4302	1	0.202913	36.9303
GOTERM_MF_DIRECT	GO:0047023~androsterone dehydrogenase activity	2	0.775194	0.0302175	8644, 1109	258	2	16881	65.4302	1	0.202913	36.9303
GOTERM_MF_DIRECT	GO:0045550~geranylgeranyl reductase activity	2	0.775194	0.0302175	8644, 57016	258	2	16881	65.4302	1	0.202913	36.9303
GOTERM_MF_DIRECT	GO:0004666~prostaglandin-endoperoxide synthase activity	2	0.775194	0.0302175	5743, 5742	258	2	16881	65.4302	1	0.202913	36.9303
GOTERM_MF_DIRECT	GO:0098531~transcription factor activity, direct ligand regulated sequence-specific DNA binding	2	0.775194	0.0302175	6095, 6097	258	2	16881	65.4302	1	0.202913	36.9303
GOTERM_MF_DIRECT	GO:0047006~17-alpha,20-alpha-dihydroxypregn-4-en-3-one dehydrogenase activity	2	0.775194	0.0302175	3294, 1645	258	2	16881	65.4302	1	0.202913	36.9303
GOTERM_MF_DIRECT	GO:0070576~vitamin D 24-hydroxylase activity	2	0.775194	0.0302175	1543, 1576	258	2	16881	65.4302	1	0.202913	36.9303
GOTERM_MF_DIRECT	GO:0005080~protein kinase C binding	4	1.55039	0.0327502	6714, 7153, 207, 3315	258	46	16881	5.68959	1	0.216099	39.3599
GOTERM_MF_DIRECT	GO:0004715~non-membrane spanning protein tyrosine kinase activity	4	1.55039	0.0327502	6714, 5747, 6850, 2268	258	46	16881	5.68959	1	0.216099	39.3599
GOTERM_MF_DIRECT	GO:0003690~double-stranded DNA binding	5	1.93798	0.0351025	6772, 1956, 2002, 8626, 4609	258	81	16881	4.0389	1	0.227789	41.5379
GOTERM_MF_DIRECT	GO:0005215~transporter activity	8	3.10078	0.0353062	2168, 4363, 5243, 2167, 2169, 6524, 2171, 9429	258	202	16881	2.5913	1	0.226854	41.7229
GOTERM_MF_DIRECT	GO:0003713~transcription coactivator activity	9	3.48837	0.036231	3725, 10499, 328, 9970, 9971, 5925, 2100, 10062, 5467	258	248	16881	2.37448	1	0.230028	42.5566
GOTERM_MF_DIRECT	GO:0070412~R-SMAD binding	3	1.16279	0.0400897	3725, 2353, 142	258	21	16881	9.34718	1	0.24936	45.9162
GOTERM_MF_DIRECT	GO:0005543~phospholipid binding	5	1.93798	0.0422853	2159, 2168, 5320, 5444, 5724	258	86	16881	3.80408	1	0.259028	47.745
GOTERM_MF_DIRECT	GO:0035257~nuclear hormone receptor binding	3	1.16279	0.043665	10499, 6772, 3091	258	22	16881	8.9223	1	0.264104	48.8646
GOTERM_MF_DIRECT	GO:0050473~arachidonate 15-lipoxygenase activity	2	0.775194	0.0449835	5743, 246	258	3	16881	43.6202	1	0.268736	49.9134
GOTERM_MF_DIRECT	GO:0004052~arachidonate 12-lipoxygenase activity	2	0.775194	0.0449835	239, 246	258	3	16881	43.6202	1	0.268736	49.9134
GOTERM_MF_DIRECT	GO:0004992~platelet activating factor receptor activity	2	0.775194	0.0449835	5724, 5159	258	3	16881	43.6202	1	0.268736	49.9134
GOTERM_MF_DIRECT	GO:0004882~androgen receptor activity	2	0.775194	0.0449835	367, 9970	258	3	16881	43.6202	1	0.268736	49.9134
GOTERM_MF_DIRECT	GO:0004104~cholinesterase activity	2	0.775194	0.0449835	43, 590	258	3	16881	43.6202	1	0.268736	49.9134
GOTERM_MF_DIRECT	GO:0051120~hepoxilin A3 synthase activity	2	0.775194	0.0449835	239, 246	258	3	16881	43.6202	1	0.268736	49.9134
GOTERM_MF_DIRECT	GO:0097677~STAT family protein binding	2	0.775194	0.0449835	5771, 3297	258	3	16881	43.6202	1	0.268736	49.9134
GOTERM_MF_DIRECT	GO:0008233~peptidase activity	5	1.93798	0.048585	842, 841, 6469, 836, 351	258	90	16881	3.63501	1	0.284891	52.677
