# Supplementary material for: Network Pharmacology and Pharmacological Evaluation Reveals the Mechanism of the Sanguisorba Officinalis in Suppressing Hepatocellular Carcinoma
Source: Front Pharmacol. 2021 Mar 4;12:618522. doi: 10.3389/fphar.2021.618522 (PMC7969657; doi:10.3389/fphar.2021.618522)
Supplement: Supplementary file 6 [file table4.xlsx]

## Sheet: KEGG-analysis
ID	Description	Count	p.adjust	GeneRatio	BgRatio	pvalue	qvalue	geneID
hsa04151	PI3K-Akt signaling pathway	39	9.85e-12	39/234	354/7946	4.44e-13	4.21e-12	4233/7010/596/2246/5159/7422/4609/2932/1956/2064/1017/5515/5295/2324/3569/5294/2065/6850/2247/3480/5970/3643/207/5747/595/1019/5228/3551/842/1021/5894/3320/3791/3481/2322/3558/598/5595/5578
hsa04010	MAPK signaling pathway	35	1.78e-11	35/234	295/7946	9.35e-13	7.59e-12	4233/994/7010/2246/5159/7422/4609/1956/2064/5921/2324/673/1432/1326/3303/836/2002/2065/2353/2247/3480/5970/3643/207/3725/3315/5228/3551/5599/5894/3791/3481/2322/5595/5578
hsa05161	Hepatitis B	29	9.63e-14	29/234	162/7946	2.17e-15	4.11e-14	596/4609/890/1017/5295/4792/673/8900/1432/6774/3569/836/2002/2353/5970/207/3725/332/6772/3551/5599/5925/6714/842/841/5894/5595/5578/4318
hsa05165	Human papillomavirus infection	25	4.15e-05	25/234	330/7946	1.23e-05	1.77e-05	5159/7422/890/2932/1956/1017/5515/5295/8900/3659/836/5970/207/5747/5743/595/1019/6772/3551/7015/5925/841/1021/5894/5595
hsa05215	Prostate cancer	24	3.07e-14	24/234	97/7946	2.9e-16	1.31e-14	596/2950/5159/2932/4314/1956/2064/1017/5295/4792/673/3480/5970/207/367/595/3551/5925/842/5328/5894/3320/5595/4318
hsa05160	Hepatitis C	24	2.5e-10	24/234	155/7946	1.69e-11	1.07e-10	4609/2932/1956/1017/5515/5295/4792/673/6774/836/5970/207/595/1019/6772/3551/5925/842/10062/841/1021/5894/5465/5595
hsa05225	Hepatocellular carcinoma	24	1.12e-09	24/234	168/7946	9.7e-11	4.8e-10	4233/2950/4780/4609/2932/1956/5295/673/2002/1728/3480/207/595/1019/2944/7015/5925/2946/1021/5894/3481/598/5595/5578
hsa01521	EGFR tyrosine kinase inhibitor resistance	22	3.07e-14	22/234	79/7946	3.47e-16	1.31e-14	4233/596/5159/7422/2932/558/1956/2064/5295/673/6774/3569/2065/2247/3480/207/6714/5894/3791/598/5595/5578
hsa05212	Pancreatic cancer	19	8.21e-12	19/234	76/7946	3.4e-13	3.51e-12	7422/1956/2064/5295/673/6774/5970/207/595/1019/6772/3551/5599/5925/842/1021/5894/598/5595
hsa05203	Viral carcinogenesis	19	2.43e-05	19/234	201/7946	6.59e-06	1.04e-05	983/890/1017/5295/4792/8900/6774/5423/836/6850/5970/3725/595/1019/5925/6714/841/1021/5595
hsa04210	Apoptosis	18	4.03e-07	18/234	136/7946	8.01e-08	1.72e-07	596/5295/4792/836/2353/5970/207/3725/332/3551/5599/842/841/5894/1509/142/598/5595
hsa04630	JAK-STAT signaling pathway	17	1.95e-05	17/234	162/7946	5.06e-06	8.32e-06	596/5771/5159/4609/1956/5777/5295/6774/3569/207/595/6772/5781/5292/5894/3558/598
hsa05164	Influenza A	17	3.44e-05	17/234	170/7946	9.71e-06	1.47e-05	5295/4792/3569/836/5970/207/5644/1019/6772/3551/842/841/1021/5894/3383/5595/5578
hsa05202	Transcriptional misregulation in cancer	17	0.000101515	17/234	186/7946	3.17e-05	4.34e-05	4233/4609/890/4314/860/3486/8900/4353/3569/3480/5970/5747/5328/5468/2322/598/4318
hsa04110	Cell cycle	16	2.77e-06	16/234	124/7946	6.14e-07	1.18e-06	891/994/983/4609/890/2932/11200/1017/993/8900/595/1019/5925/5347/995/1021
hsa04062	Chemokine signaling pathway	16	0.000396279	16/234	189/7946	0.000135569	0.000169363	2268/2932/3577/5295/4792/673/6774/5294/5970/207/5747/6772/3551/6714/5894/5595
hsa05131	Shigellosis	16	0.00379034	16/234	236/7946	0.00158168	0.00161993	596/2932/1956/5295/4792/1432/5970/207/3725/5747/3551/5599/6714/3099/598/5595
hsa05219	Bladder cancer	15	5.94e-12	15/234	41/7946	2.23e-13	2.54e-12	4313/7422/4609/1956/2064/673/1612/11186/595/1019/5925/6714/5894/5595/4318
hsa04910	Insulin signaling pathway	15	3.81e-05	15/234	137/7946	1.1e-05	1.63e-05	2932/5295/673/31/5770/2002/3643/207/5792/3551/5599/5501/5894/3099/5595
hsa05130	Pathogenic Escherichia coli infection	15	0.002194	15/234	202/7946	0.000885636	0.00093768	5777/4792/1432/3569/836/2353/5970/3725/2147/3551/5599/842/5781/841/5595
hsa04115	p53 signaling pathway	14	9.91e-08	14/234	72/7946	1.64e-08	4.24e-08	891/983/596/11200/1017/3486/836/595/1019/842/841/1021/598/5054
hsa04071	Sphingolipid signaling pathway	14	3.41e-05	14/234	119/7946	9.47e-06	1.46e-05	596/5515/5295/1432/5970/207/5599/140/4363/5894/1509/134/5595/5578
hsa04919	Thyroid hormone signaling pathway	14	3.41e-05	14/234	119/7946	9.47e-06	1.46e-05	4609/2932/5295/3091/207/595/2099/6772/6714/842/10499/5894/5595/5578
hsa04152	AMPK signaling pathway	14	3.66e-05	14/234	120/7946	1.04e-05	1.56e-05	890/5515/5295/8900/31/6319/3480/1080/3643/207/595/3156/5468/5209
hsa04370	VEGF signaling pathway	13	7.09e-08	13/234	59/7946	1.09e-08	3.03e-08	7422/5295/1432/207/3315/5747/5743/6714/842/5894/3791/5595/5578
hsa04114	Oocyte meiosis	13	0.000281815	13/234	128/7946	9.43e-05	0.000120443	891/983/1017/5241/5515/1432/3480/367/6790/5347/995/5501/5595
hsa04380	Osteoclast differentiation	13	0.000281815	13/234	128/7946	9.43e-05	0.000120443	5295/4792/1432/6850/2353/5970/207/3725/6772/3551/5599/5468/5595
hsa04072	Phospholipase D signaling pathway	13	0.00107412	13/234	148/7946	0.000403803	0.000459061	5159/3577/1956/5295/5294/6850/3643/207/2147/5781/5894/5595/5578
hsa04932	Non-alcoholic fatty liver disease (NAFLD)	13	0.00113524	13/234	149/7946	0.000431049	0.000485182	2932/5295/3569/836/5970/3643/207/3725/3551/5599/10062/841/5465
hsa04360	Axon guidance	13	0.00584252	13/234	181/7946	0.00259833	0.002497	4233/6469/2932/5921/5295/5747/6714/2050/5781/5894/5595/1020/5578
hsa04621	NOD-like receptor signaling pathway	13	0.00584252	13/234	181/7946	0.00259833	0.002497	596/4792/1432/3569/5970/3725/6772/3551/5599/841/3320/598/5595
hsa04064	NF-kappa B signaling pathway	12	1.30001e-05	12/234	102/7946	4.15e-06	5.56e-06	596/4792/1457/6850/5970/5743/3551/5328/142/3383/598/7412
hsa04611	Platelet activation	12	0.000758425	12/234	124/7946	0.000276569	0.000324139	5295/1432/1281/5294/6850/207/2147/6714/5501/6916/5595/5742
hsa04140	Autophagy - animal	12	0.00174631	12/234	137/7946	0.000689332	0.000746344	596/5515/5295/3480/3091/207/1612/5599/5894/1509/598/5595
hsa04921	Oxytocin signaling pathway	12	0.0042973	12/234	153/7946	0.00180939	0.0018366	1956/2002/5294/2353/3725/5743/595/6714/5501/5894/5595/5578
hsa04810	Regulation of actin cytoskeleton	12	0.0416391	12/234	213/7946	0.0233241	0.0177959	2246/5159/1956/5295/673/2247/5747/2147/6714/5501/5894/5595
hsa00980	Metabolism of xenobiotics by cytochrome P450	11	4.12e-05	11/234	76/7946	1.21e-05	1.76e-05	7364/1543/2950/1544/3290/1576/873/2944/1645/2946/1545
hsa05140	Leishmaniasis	11	4.57e-05	11/234	77/7946	1.37e-05	1.95e-05	4843/5777/4792/1432/2002/2353/5970/3725/5743/6772/5595
hsa04912	GnRH signaling pathway	11	0.000253242	11/234	93/7946	8.28e-05	0.000108232	4313/4323/1956/1432/2002/3725/5599/6714/5894/5595/5578
hsa05231	Choline metabolism in cancer	11	0.000395334	11/234	98/7946	0.00013376	0.00016896	5159/1956/5295/2353/3091/207/3725/5599/5894/5595/5578
hsa04934	Cushing syndrome	11	0.01218	11/234	155/7946	0.00595261	0.00520552	196/2932/1956/1017/673/595/1019/5925/1586/1021/5595
hsa05211	Renal cell carcinoma	10	9.83e-05	10/234	69/7946	2.99e-05	4.2e-05	4233/7422/5295/673/3091/207/3725/5781/5894/5595
hsa05133	Pertussis	10	0.000217074	10/234	76/7946	7.02e-05	9.28e-05	4843/3659/1432/3569/836/2353/5970/3725/5599/5595
hsa04658	Th1 and Th2 cell differentiation	10	0.000953553	10/234	92/7946	0.000351309	0.000407533	4792/1432/2353/5970/3725/6772/3551/5599/3558/5595
hsa05146	Amoebiasis	10	0.00201498	10/234	102/7946	0.000802961	0.00086117	4843/5295/3569/836/1281/5970/3315/5747/383/5578
hsa04650	Natural killer cell mediated cytotoxicity	10	0.0108567	10/234	131/7946	0.00518348	0.00464	5777/5295/673/836/6850/5781/5894/3383/5595/5578
hsa04728	Dopaminergic synapse	10	0.0108567	10/234	131/7946	0.00518348	0.00464	4128/2932/5515/1432/4129/2353/207/5599/5501/5578
hsa04550	Signaling pathways regulating pluripotency of stem cells	10	0.016041	10/234	140/7946	0.00820142	0.00685568	4609/2932/5295/1432/6774/2247/3480/207/5894/5595
hsa04150	mTOR signaling pathway	10	0.0284721	10/234	153/7946	0.0147516	0.0121685	2932/5295/673/3480/3643/207/3551/5894/5595/5578
hsa05134	Legionellosis	9	0.000118582	9/234	57/7946	3.74e-05	5.07e-05	7415/4792/3303/3569/836/5970/842/841/3297
hsa04664	Fc epsilon RI signaling pathway	9	0.000447571	9/234	68/7946	0.000154799	0.000191285	5295/1432/6850/207/5599/240/5894/5595/5578
hsa00982	Drug metabolism - cytochrome P450	9	0.000679557	9/234	72/7946	0.000241388	0.000290432	7364/4128/2950/4129/1544/1576/1557/2944/2946
hsa03320	PPAR signaling pathway	9	0.000980265	9/234	76/7946	0.000364836	0.00041895	5467/2169/6319/2167/2171/10062/5468/5465/2168
hsa04750	Inflammatory mediator regulation of TRP channels	9	0.00586543	9/234	100/7946	0.00264606	0.00250679	239/5732/5295/1432/5599/6714/5583/5501/5578
hsa04670	Leukocyte transendothelial migration	9	0.0117244	9/234	112/7946	0.00564184	0.00501084	4313/5295/1432/5747/5781/3383/7412/5578/4318
hsa05321	Inflammatory bowel disease (IBD)	8	0.00153788	8/234	65/7946	0.00059485	0.000657267	6774/3569/5970/3725/6772/6097/6095/3558
hsa04920	Adipocytokine signaling pathway	8	0.002194	8/234	69/7946	0.000890796	0.00093768	4792/6774/5970/207/3551/5599/5781/5465
hsa00983	Drug metabolism - other enzymes	8	0.00504162	8/234	79/7946	0.00216069	0.00215471	7498/7364/2950/4353/1576/8824/2944/2946
hsa05132	Salmonella infection	8	0.00541526	8/234	80/7946	0.00234118	0.00231439	4843/1432/3569/2353/5970/3725/5599/5595
hsa04725	Cholinergic synapse	8	0.0314607	8/234	112/7946	0.0172679	0.0134458	596/5295/43/5294/2353/207/5595/5578
hsa04215	Apoptosis - multiple species	7	0.000101515	7/234	32/7946	3.15e-05	4.34e-05	596/836/332/5599/842/841/598
hsa05144	Malaria	7	0.00153788	7/234	50/7946	0.000595496	0.000657267	4233/6401/3569/54106/6403/3383/7412
hsa04923	Regulation of lipolysis in adipocytes	7	0.00260627	7/234	55/7946	0.00106798	0.00111388	5295/3643/2167/207/5743/134/5742
hsa04929	GnRH secretion	7	0.00584252	7/234	64/7946	0.00261376	0.002497	5295/207/2550/2100/5894/5595/5578
hsa04137	Mitophagy - animal	7	0.0062816	7/234	65/7946	0.00285742	0.00268466	1457/5970/3091/3725/5599/6714/598
hsa04976	Bile secretion	7	0.0108181	7/234	72/7946	0.00508369	0.00462348	5243/9429/1080/1576/3156/760/9971
hsa04540	Gap junction	7	0.0284721	7/234	88/7946	0.0147712	0.0121685	983/5159/1956/6714/5894/5595/5578
hsa05323	Rheumatoid arthritis	7	0.0350491	7/234	93/7946	0.019501	0.0149795	7010/7422/4314/3569/2353/3725/3383
hsa00591	Linoleic acid metabolism	6	0.00047049	6/234	29/7946	0.000164495	0.00020108	246/1544/1576/1557/5319/5320
hsa01523	Antifolate resistance	6	0.000679557	6/234	31/7946	0.000242699	0.000290432	239/3569/9429/5970/3551/4363
hsa05143	African trypanosomiasis	6	0.00169097	6/234	37/7946	0.000661133	0.000722696	6401/3569/54106/3383/7412/5578
hsa04930	Type II diabetes mellitus	6	0.00502921	6/234	46/7946	0.00213647	0.0021494	5295/3643/3551/5599/3099/5595
hsa05030	Cocaine addiction	6	0.00646281	6/234	49/7946	0.00296415	0.0027621	4128/4129/8851/5970/3725/1020
hsa00480	Glutathione metabolism	6	0.0119665	6/234	56/7946	0.00580329	0.00511428	2950/2936/2539/5226/2944/2946
hsa04730	Long-term depression	6	0.0159993	6/234	60/7946	0.00811994	0.00683784	5515/673/3480/5894/5595/5578
hsa05416	Viral myocarditis	6	0.0159993	6/234	60/7946	0.00811994	0.00683784	836/857/595/842/841/3383
hsa05031	Amphetamine addiction	6	0.0292967	6/234	69/7946	0.0156396	0.012521	4128/4129/2353/3725/5501/5578
hsa04622	RIG-I-like receptor signaling pathway	6	0.0308455	6/234	70/7946	0.0166983	0.0131829	4792/1432/5970/3551/5599/841
hsa04960	Aldosterone-regulated sodium reabsorption	5	0.00919105	5/234	37/7946	0.00428455	0.00392811	5295/3643/3291/5595/5578
hsa05216	Thyroid cancer	5	0.00919105	5/234	37/7946	0.00428455	0.00392811	4609/673/595/5468/5595
hsa04975	Fat digestion and absorption	5	0.0134968	5/234	41/7946	0.00669768	0.00576834	2169/5319/5320/2168/29881
hsa00380	Tryptophan metabolism	5	0.0148489	5/234	42/7946	0.00742445	0.00634618	4128/1543/4129/1544/1545
hsa04340	Hedgehog signaling pathway	5	0.0289526	5/234	50/7946	0.0153043	0.0123739	596/6469/2932/2735/595
hsa05014	Amyotrophic lateral sclerosis (ALS)	5	0.0308275	5/234	51/7946	0.0165727	0.0131752	596/1432/836/842/598
hsa00910	Nitrogen metabolism	4	0.00311786	4/234	17/7946	0.00128934	0.00133252	768/761/760/759
hsa00100	Steroid biosynthesis	4	0.00561521	4/234	20/7946	0.00244874	0.00239985	6713/2222/1717/1595
hsa00790	Folate biosynthesis	4	0.0133624	4/234	26/7946	0.00658075	0.0057109	57016/8644/873/231
hsa00051	Fructose and mannose metabolism	4	0.0289526	4/234	33/7946	0.0153471	0.0123739	57016/231/5209/3099
hsa03410	Base excision repair	4	0.0289526	4/234	33/7946	0.0153471	0.0123739	5423/4350/328/142
hsa00040	Pentose and glucuronate interconversions	4	0.0311892	4/234	34/7946	0.0170016	0.0133298	7364/57016/231/10327
hsa05020	Prion diseases	4	0.0339531	4/234	35/7946	0.0187635	0.014511	3303/3569/2002/5595
